# Supplementary material for: Comparative Atlas of SARS-CoV-2 Substitution Mutations: A Focus on Iranian Strains Amidst Global Trends
Source: Viruses. 2024 Aug 20;16(8):1331. doi: 10.3390/v16081331 (PMC11359407; doi:10.3390/v16081331)
Supplement: Supplementary file 1 [file viruses-16-01331-s001.zip]

Archive with 8 entries (8 files):
- iran sars-cov-2 supp/Supplementary 1.xlsx
- iran sars-cov-2 supp/Supplementary 2.xlsx
- iran sars-cov-2 supp/Supplementary 3.xlsx
- iran sars-cov-2 supp/Supplementary 4.xlsx
- iran sars-cov-2 supp/Supplementary 5.xlsx
- iran sars-cov-2 supp/Supplementary 6.xlsx
- iran sars-cov-2 supp/Supplementary 7.xlsx
- iran sars-cov-2 supp/Supplementary 8.docx
