# Supplementary material for: Comparative Atlas of SARS-CoV-2 Substitution Mutations: A Focus on Iranian Strains Amidst Global Trends
Source: Viruses. 2024 Aug 20;16(8):1331. doi: 10.3390/v16081331 (PMC11359407; doi:10.3390/v16081331)
Supplement: Supplementary file 1 [file viruses-16-01331-s001.zip › iran sars-cov-2 supp/Supplementary 1.xlsx]

## Sheet: Sheet1
Table S1 Common mutations in the E protein among the Iranian SARS-COV-2 sequences.
	A	G	I	L	M	F	P	T
T(9)	0	0	0.616686	0	0	0	0	0
T(11)	0.0671021	0	0	0	0	0	0	0
D(72)	0	0.00326603	0	0	0	0	0	0
V(62)	0	0	0.000593824	0	0	0.00207838	0	0
S(68)	0	0	0	0	0	0.00148456	0.000593824	0
V(58)	0	0	0.00118765	0	0	0	0	0
P(71)	0	0	0	0.000890736	0	0	0	0
R(61)	0	0	0	0.000890736	0	0	0	0
A(32)	0	0	0	0	0	0	0	0.000296912
V(24)	0	0	0	0	0.000296912	0	0	0
S(55)	0	0	0	0	0	0.000296912	0	0
S(50)	0	0	0.000296912	0	0	0	0	0
L(18)	0	0	0.000296912	0	0	0	0	0
V(49)	0	0	0	0	0.000296912	0	0	0
E(7)	0	0.000296912	0	0	0	0	0	0
V(5)	0	0	0.000296912	0	0	0	0	0
N(66)	0	0	0.000296912	0	0	0	0	0
I(33)	0	0	0	0	0	0	0	0.000296912
L(73)	0	0	0	0	0	0.000296912	0	0
L(51)	0	0	0.000296912	0	0	0	0	0
A(22)	0	0	0	0	0	0	0	0
L(21)	0	0	0	0	0	0	0	0
F(20)	0	0	0	0	0	0	0	0
F(26)	0	0	0	0	0	0	0	0
F(23)	0	0	0	0	0	0	0	0
V(25)	0	0	0	0	0	0	0	0
L(27)	0	0	0	0	0	0	0	0
L(28)	0	0	0	0	0	0	0	0
V(29)	0	0	0	0	0	0	0	0
L(19)	0	0	0	0	0	0	0	0
V(75)	0	0	0	0	0	0	0	0
V(17)	0	0	0	0	0	0	0	0
S(16)	0	0	0	0	0	0	0	0
N(15)	0	0	0	0	0	0	0	0
V(14)	0	0	0	0	0	0	0	0
T(30)	0	0	0	0	0	0	0	0
L(12)	0	0	0	0	0	0	0	0
G(10)	0	0	0	0	0	0	0	0
E(8)	0	0	0	0	0	0	0	0
S(6)	0	0	0	0	0	0	0	0
F(4)	0	0	0	0	0	0	0	0
S(3)	0	0	0	0	0	0	0	0
Y(2)	0	0	0	0	0	0	0	0
I(13)	0	0	0	0	0	0	0	0
R(38)	0	0	0	0	0	0	0	0
L(31)	0	0	0	0	0	0	0	0
L(34)	0	0	0	0	0	0	0	0
V(70)	0	0	0	0	0	0	0	0
R(69)	0	0	0	0	0	0	0	0
S(67)	0	0	0	0	0	0	0	0
L(65)	0	0	0	0	0	0	0	0
N(64)	0	0	0	0	0	0	0	0
K(63)	0	0	0	0	0	0	0	0
S(60)	0	0	0	0	0	0	0	0
Y(59)	0	0	0	0	0	0	0	0
Y(57)	0	0	0	0	0	0	0	0
F(56)	0	0	0	0	0	0	0	0
P(54)	0	0	0	0	0	0	0	0
K(53)	0	0	0	0	0	0	0	0
V(52)	0	0	0	0	0	0	0	0
N(48)	0	0	0	0	0	0	0	0
V(47)	0	0	0	0	0	0	0	0
I(46)	0	0	0	0	0	0	0	0
N(45)	0	0	0	0	0	0	0	0
C(44)	0	0	0	0	0	0	0	0
C(43)	0	0	0	0	0	0	0	0
Y(42)	0	0	0	0	0	0	0	0
A(41)	0	0	0	0	0	0	0	0
C(40)	0	0	0	0	0	0	0	0
L(39)	0	0	0	0	0	0	0	0
L(74)	0	0	0	0	0	0	0	0
L(37)	0	0	0	0	0	0	0	0
A(36)	0	0	0	0	0	0	0	0
T(35)	0	0	0	0	0	0	0	0
M(1)	0	0	0	0	0	0	0	0
