# Supplementary material for: Comparative Atlas of SARS-CoV-2 Substitution Mutations: A Focus on Iranian Strains Amidst Global Trends
Source: Viruses. 2024 Aug 20;16(8):1331. doi: 10.3390/v16081331 (PMC11359407; doi:10.3390/v16081331)
Supplement: Supplementary file 1 [file viruses-16-01331-s001.zip › iran sars-cov-2 supp/Supplementary 2.xlsx]

## Sheet: Sheet1
Table S2 Common mutations in the M protein among the Iranian SARS-COV-2 sequences.
	N	E	G	H	I	L	K	M	F	P	S	T	Y	V
A(63)	0	0	0	0	0	0	0	0	0	0	0	0.645219	0	0
Q(19)	0	0.637102	0	0	0	0	0	0	0	0	0	0	0	0
D(3)	0.236019	0.000300661	0.160553	0	0	0	0	0	0	0	0	0	0	0.00150331
I(82)	0	0	0	0	0	0	0	0	0	0	0	0.0703548	0	0
A(194)	0	0	0	0	0	0	0	0	0	0	0	0	0	0.0417919
I(73)	0	0	0	0	0	0	0	0.03638	0	0	0	0	0	0
T(208)	0	0	0	0	0.000901984	0	0	0	0	0	0.000901984	0	0	0
A(2)	0	0	0	0	0	0	0	0	0	0.000300661	0.000901984	0	0	0.000300661
S(4)	0	0	0	0	0	0	0	0	0.00120265	0	0	0	0	0
S(197)	0.000300661	0	0	0	0	0	0	0	0	0	0	0.000601323	0	0
Y(196)	0	0	0	0	0	0	0	0	0.000901984	0	0	0	0	0
V(70)	0	0	0	0	0.000300661	0	0	0	0.000601323	0	0	0	0	0
V(23)	0	0	0	0	0	0.000901984	0	0	0	0	0	0	0	0
H(125)	0.000300661	0	0	0	0	0	0	0	0	0	0	0	0.000601323	0
H(155)	0.000300661	0	0	0	0	0	0	0	0	0	0	0	0.000601323	0
L(34)	0	0	0	0	0	0	0	0	0.000901984	0	0	0	0	0
L(90)	0	0	0	0	0	0	0	0	0.000901984	0	0	0	0	0
L(17)	0	0	0	0	0	0	0	0	0.000901984	0	0	0	0	0
T(175)	0	0	0	0	0	0	0	0.000601323	0	0	0	0	0	0
A(85)	0	0	0	0	0	0	0	0	0	0	0.000300661	0	0	0.000300661
S(173)	0	0	0	0	0	0	0.000601323	0	0	0	0	0	0	0
D(209)	0	0	0	0	0	0	0	0	0	0	0	0	0.000601323	0
M(109)	0	0	0	0	0.000601323	0	0	0	0	0	0	0	0	0
G(6)	0	0	0	0	0	0	0	0	0	0	0.000601323	0	0	0
T(30)	0	0	0	0	0.000300661	0	0	0	0	0	0	0	0	0
M(84)	0	0	0	0	0.000300661	0	0	0	0	0	0	0	0	0
S(136)	0.000300661	0	0	0	0	0	0	0	0	0	0	0	0	0
A(38)	0	0	0	0	0	0	0	0	0	0	0.000300661	0	0	0
I(48)	0	0	0	0	0	0	0	0	0	0	0	0	0	0.000300661
A(68)	0	0	0	0	0	0	0	0	0	0	0.000300661	0	0	0
T(127)	0	0	0	0	0.000300661	0	0	0	0	0	0	0	0	0
P(59)	0	0	0	0	0	0	0	0	0	0	0	0.000300661	0	0
V(66)	0	0	0	0	0	0	0	0.000300661	0	0	0	0	0	0
L(124)	0	0	0	0	0.000300661	0	0	0	0	0	0	0	0	0
I(52)	0	0	0	0	0	0	0	0	0	0	0	0	0	0.000300661
L(29)	0	0	0	0	0	0	0	0	0.000300661	0	0	0	0	0
I(8)	0	0	0	0	0	0	0	0	0	0	0	0	0	0.000300661
K(15)	0.000300661	0	0	0	0	0	0	0	0	0	0	0	0	0
R(107)	0	0	0	0.000300661	0	0	0	0	0	0	0	0	0	0
L(93)	0	0	0	0	0	0	0	0	0.000300661	0	0	0	0	0
N(117)	0	0	0	0	0	0	0.000300661	0	0	0	0	0	0	0
K(14)	0	0.000300661	0	0	0	0	0	0	0	0	0	0	0	0
T(7)	0	0	0	0	0.000300661	0	0	0	0	0	0	0	0	0
L(67)	0	0	0	0	0	0	0	0	0	0	0	0	0	0
R(101)	0	0	0	0	0	0	0	0	0	0	0	0	0	0
T(77)	0	0	0	0	0	0	0	0	0	0	0	0	0	0
F(100)	0	0	0	0	0	0	0	0	0	0	0	0	0	0
Y(71)	0	0	0	0	0	0	0	0	0	0	0	0	0	0
R(72)	0	0	0	0	0	0	0	0	0	0	0	0	0	0
F(65)	0	0	0	0	0	0	0	0	0	0	0	0	0	0
S(99)	0	0	0	0	0	0	0	0	0	0	0	0	0	0
N(74)	0	0	0	0	0	0	0	0	0	0	0	0	0	0
W(75)	0	0	0	0	0	0	0	0	0	0	0	0	0	0
I(76)	0	0	0	0	0	0	0	0	0	0	0	0	0	0
A(69)	0	0	0	0	0	0	0	0	0	0	0	0	0	0
G(78)	0	0	0	0	0	0	0	0	0	0	0	0	0	0
A(98)	0	0	0	0	0	0	0	0	0	0	0	0	0	0
C(64)	0	0	0	0	0	0	0	0	0	0	0	0	0	0
G(79)	0	0	0	0	0	0	0	0	0	0	0	0	0	0
I(80)	0	0	0	0	0	0	0	0	0	0	0	0	0	0
A(81)	0	0	0	0	0	0	0	0	0	0	0	0	0	0
I(97)	0	0	0	0	0	0	0	0	0	0	0	0	0	0
F(96)	0	0	0	0	0	0	0	0	0	0	0	0	0	0
A(83)	0	0	0	0	0	0	0	0	0	0	0	0	0	0
Y(95)	0	0	0	0	0	0	0	0	0	0	0	0	0	0
S(94)	0	0	0	0	0	0	0	0	0	0	0	0	0	0
C(86)	0	0	0	0	0	0	0	0	0	0	0	0	0	0
W(92)	0	0	0	0	0	0	0	0	0	0	0	0	0	0
M(91)	0	0	0	0	0	0	0	0	0	0	0	0	0	0
G(89)	0	0	0	0	0	0	0	0	0	0	0	0	0	0
L(87)	0	0	0	0	0	0	0	0	0	0	0	0	0	0
V(88)	0	0	0	0	0	0	0	0	0	0	0	0	0	0
Q(222)	0	0	0	0	0	0	0	0	0	0	0	0	0	0
L(62)	0	0	0	0	0	0	0	0	0	0	0	0	0	0
Q(36)	0	0	0	0	0	0	0	0	0	0	0	0	0	0
C(33)	0	0	0	0	0	0	0	0	0	0	0	0	0	0
I(32)	0	0	0	0	0	0	0	0	0	0	0	0	0	0
W(31)	0	0	0	0	0	0	0	0	0	0	0	0	0	0
F(28)	0	0	0	0	0	0	0	0	0	0	0	0	0	0
L(27)	0	0	0	0	0	0	0	0	0	0	0	0	0	0
F(26)	0	0	0	0	0	0	0	0	0	0	0	0	0	0
G(25)	0	0	0	0	0	0	0	0	0	0	0	0	0	0
I(24)	0	0	0	0	0	0	0	0	0	0	0	0	0	0
L(22)	0	0	0	0	0	0	0	0	0	0	0	0	0	0
N(21)	0	0	0	0	0	0	0	0	0	0	0	0	0	0
W(20)	0	0	0	0	0	0	0	0	0	0	0	0	0	0
E(18)	0	0	0	0	0	0	0	0	0	0	0	0	0	0
L(16)	0	0	0	0	0	0	0	0	0	0	0	0	0	0
L(13)	0	0	0	0	0	0	0	0	0	0	0	0	0	0
E(12)	0	0	0	0	0	0	0	0	0	0	0	0	0	0
E(11)	0	0	0	0	0	0	0	0	0	0	0	0	0	0
V(10)	0	0	0	0	0	0	0	0	0	0	0	0	0	0
T(9)	0	0	0	0	0	0	0	0	0	0	0	0	0	0
N(5)	0	0	0	0	0	0	0	0	0	0	0	0	0	0
L(35)	0	0	0	0	0	0	0	0	0	0	0	0	0	0
F(37)	0	0	0	0	0	0	0	0	0	0	0	0	0	0
T(61)	0	0	0	0	0	0	0	0	0	0	0	0	0	0
Y(39)	0	0	0	0	0	0	0	0	0	0	0	0	0	0
V(60)	0	0	0	0	0	0	0	0	0	0	0	0	0	0
W(58)	0	0	0	0	0	0	0	0	0	0	0	0	0	0
L(57)	0	0	0	0	0	0	0	0	0	0	0	0	0	0
L(56)	0	0	0	0	0	0	0	0	0	0	0	0	0	0
W(55)	0	0	0	0	0	0	0	0	0	0	0	0	0	0
L(54)	0	0	0	0	0	0	0	0	0	0	0	0	0	0
F(53)	0	0	0	0	0	0	0	0	0	0	0	0	0	0
F(103)	0	0	0	0	0	0	0	0	0	0	0	0	0	0
L(51)	0	0	0	0	0	0	0	0	0	0	0	0	0	0
K(50)	0	0	0	0	0	0	0	0	0	0	0	0	0	0
I(49)	0	0	0	0	0	0	0	0	0	0	0	0	0	0
Y(47)	0	0	0	0	0	0	0	0	0	0	0	0	0	0
L(46)	0	0	0	0	0	0	0	0	0	0	0	0	0	0
F(45)	0	0	0	0	0	0	0	0	0	0	0	0	0	0
R(44)	0	0	0	0	0	0	0	0	0	0	0	0	0	0
N(43)	0	0	0	0	0	0	0	0	0	0	0	0	0	0
R(42)	0	0	0	0	0	0	0	0	0	0	0	0	0	0
N(41)	0	0	0	0	0	0	0	0	0	0	0	0	0	0
A(40)	0	0	0	0	0	0	0	0	0	0	0	0	0	0
L(102)	0	0	0	0	0	0	0	0	0	0	0	0	0	0
S(111)	0	0	0	0	0	0	0	0	0	0	0	0	0	0
A(104)	0	0	0	0	0	0	0	0	0	0	0	0	0	0
Y(179)	0	0	0	0	0	0	0	0	0	0	0	0	0	0
G(189)	0	0	0	0	0	0	0	0	0	0	0	0	0	0
A(188)	0	0	0	0	0	0	0	0	0	0	0	0	0	0
V(187)	0	0	0	0	0	0	0	0	0	0	0	0	0	0
R(186)	0	0	0	0	0	0	0	0	0	0	0	0	0	0
Q(185)	0	0	0	0	0	0	0	0	0	0	0	0	0	0
S(184)	0	0	0	0	0	0	0	0	0	0	0	0	0	0
A(183)	0	0	0	0	0	0	0	0	0	0	0	0	0	0
G(182)	0	0	0	0	0	0	0	0	0	0	0	0	0	0
L(181)	0	0	0	0	0	0	0	0	0	0	0	0	0	0
K(180)	0	0	0	0	0	0	0	0	0	0	0	0	0	0
Y(178)	0	0	0	0	0	0	0	0	0	0	0	0	0	0
S(191)	0	0	0	0	0	0	0	0	0	0	0	0	0	0
S(177)	0	0	0	0	0	0	0	0	0	0	0	0	0	0
L(176)	0	0	0	0	0	0	0	0	0	0	0	0	0	0
R(174)	0	0	0	0	0	0	0	0	0	0	0	0	0	0
T(172)	0	0	0	0	0	0	0	0	0	0	0	0	0	0
A(171)	0	0	0	0	0	0	0	0	0	0	0	0	0	0
V(170)	0	0	0	0	0	0	0	0	0	0	0	0	0	0
T(169)	0	0	0	0	0	0	0	0	0	0	0	0	0	0
I(168)	0	0	0	0	0	0	0	0	0	0	0	0	0	0
E(167)	0	0	0	0	0	0	0	0	0	0	0	0	0	0
K(166)	0	0	0	0	0	0	0	0	0	0	0	0	0	0
D(190)	0	0	0	0	0	0	0	0	0	0	0	0	0	0
G(192)	0	0	0	0	0	0	0	0	0	0	0	0	0	0
L(164)	0	0	0	0	0	0	0	0	0	0	0	0	0	0
H(210)	0	0	0	0	0	0	0	0	0	0	0	0	0	0
L(220)	0	0	0	0	0	0	0	0	0	0	0	0	0	0
L(219)	0	0	0	0	0	0	0	0	0	0	0	0	0	0
A(218)	0	0	0	0	0	0	0	0	0	0	0	0	0	0
I(217)	0	0	0	0	0	0	0	0	0	0	0	0	0	0
N(216)	0	0	0	0	0	0	0	0	0	0	0	0	0	0
D(215)	0	0	0	0	0	0	0	0	0	0	0	0	0	0
S(214)	0	0	0	0	0	0	0	0	0	0	0	0	0	0
S(213)	0	0	0	0	0	0	0	0	0	0	0	0	0	0
S(212)	0	0	0	0	0	0	0	0	0	0	0	0	0	0
S(211)	0	0	0	0	0	0	0	0	0	0	0	0	0	0
N(207)	0	0	0	0	0	0	0	0	0	0	0	0	0	0
F(193)	0	0	0	0	0	0	0	0	0	0	0	0	0	0
L(206)	0	0	0	0	0	0	0	0	0	0	0	0	0	0
K(205)	0	0	0	0	0	0	0	0	0	0	0	0	0	0
Y(204)	0	0	0	0	0	0	0	0	0	0	0	0	0	0
N(203)	0	0	0	0	0	0	0	0	0	0	0	0	0	0
G(202)	0	0	0	0	0	0	0	0	0	0	0	0	0	0
I(201)	0	0	0	0	0	0	0	0	0	0	0	0	0	0
R(200)	0	0	0	0	0	0	0	0	0	0	0	0	0	0
Y(199)	0	0	0	0	0	0	0	0	0	0	0	0	0	0
R(198)	0	0	0	0	0	0	0	0	0	0	0	0	0	0
A(195)	0	0	0	0	0	0	0	0	0	0	0	0	0	0
P(165)	0	0	0	0	0	0	0	0	0	0	0	0	0	0
D(163)	0	0	0	0	0	0	0	0	0	0	0	0	0	0
R(105)	0	0	0	0	0	0	0	0	0	0	0	0	0	0
L(120)	0	0	0	0	0	0	0	0	0	0	0	0	0	0
L(133)	0	0	0	0	0	0	0	0	0	0	0	0	0	0
P(132)	0	0	0	0	0	0	0	0	0	0	0	0	0	0
R(131)	0	0	0	0	0	0	0	0	0	0	0	0	0	0
T(130)	0	0	0	0	0	0	0	0	0	0	0	0	0	0
L(129)	0	0	0	0	0	0	0	0	0	0	0	0	0	0
I(128)	0	0	0	0	0	0	0	0	0	0	0	0	0	0
G(126)	0	0	0	0	0	0	0	0	0	0	0	0	0	0
P(123)	0	0	0	0	0	0	0	0	0	0	0	0	0	0
V(122)	0	0	0	0	0	0	0	0	0	0	0	0	0	0
N(121)	0	0	0	0	0	0	0	0	0	0	0	0	0	0
L(119)	0	0	0	0	0	0	0	0	0	0	0	0	0	0
E(135)	0	0	0	0	0	0	0	0	0	0	0	0	0	0
I(118)	0	0	0	0	0	0	0	0	0	0	0	0	0	0
T(116)	0	0	0	0	0	0	0	0	0	0	0	0	0	0
E(115)	0	0	0	0	0	0	0	0	0	0	0	0	0	0
P(114)	0	0	0	0	0	0	0	0	0	0	0	0	0	0
N(113)	0	0	0	0	0	0	0	0	0	0	0	0	0	0
F(112)	0	0	0	0	0	0	0	0	0	0	0	0	0	0
V(221)	0	0	0	0	0	0	0	0	0	0	0	0	0	0
W(110)	0	0	0	0	0	0	0	0	0	0	0	0	0	0
S(108)	0	0	0	0	0	0	0	0	0	0	0	0	0	0
T(106)	0	0	0	0	0	0	0	0	0	0	0	0	0	0
L(134)	0	0	0	0	0	0	0	0	0	0	0	0	0	0
E(137)	0	0	0	0	0	0	0	0	0	0	0	0	0	0
K(162)	0	0	0	0	0	0	0	0	0	0	0	0	0	0
R(150)	0	0	0	0	0	0	0	0	0	0	0	0	0	0
I(161)	0	0	0	0	0	0	0	0	0	0	0	0	0	0
D(160)	0	0	0	0	0	0	0	0	0	0	0	0	0	0
C(159)	0	0	0	0	0	0	0	0	0	0	0	0	0	0
R(158)	0	0	0	0	0	0	0	0	0	0	0	0	0	0
G(157)	0	0	0	0	0	0	0	0	0	0	0	0	0	0
L(156)	0	0	0	0	0	0	0	0	0	0	0	0	0	0
H(154)	0	0	0	0	0	0	0	0	0	0	0	0	0	0
G(153)	0	0	0	0	0	0	0	0	0	0	0	0	0	0
A(152)	0	0	0	0	0	0	0	0	0	0	0	0	0	0
I(151)	0	0	0	0	0	0	0	0	0	0	0	0	0	0
L(149)	0	0	0	0	0	0	0	0	0	0	0	0	0	0
L(138)	0	0	0	0	0	0	0	0	0	0	0	0	0	0
H(148)	0	0	0	0	0	0	0	0	0	0	0	0	0	0
G(147)	0	0	0	0	0	0	0	0	0	0	0	0	0	0
R(146)	0	0	0	0	0	0	0	0	0	0	0	0	0	0
L(145)	0	0	0	0	0	0	0	0	0	0	0	0	0	0
I(144)	0	0	0	0	0	0	0	0	0	0	0	0	0	0
V(143)	0	0	0	0	0	0	0	0	0	0	0	0	0	0
A(142)	0	0	0	0	0	0	0	0	0	0	0	0	0	0
G(141)	0	0	0	0	0	0	0	0	0	0	0	0	0	0
I(140)	0	0	0	0	0	0	0	0	0	0	0	0	0	0
V(139)	0	0	0	0	0	0	0	0	0	0	0	0	0	0
M(1)	0	0	0	0	0	0	0	0	0	0	0	0	0	0
