# Supplementary material for: Comparative Atlas of SARS-CoV-2 Substitution Mutations: A Focus on Iranian Strains Amidst Global Trends
Source: Viruses. 2024 Aug 20;16(8):1331. doi: 10.3390/v16081331 (PMC11359407; doi:10.3390/v16081331)
Supplement: Supplementary file 1 [file viruses-16-01331-s001.zip › iran sars-cov-2 supp/Supplementary 3.xlsx]

## Sheet: Sheet1
Table S3 Common mutations in the N protein among the Iranian SARS-COV-2 sequences.
	A	R	N	D	C	E	Q	G	H	I	L	K	M	F	P	S	T	W	Y	V
R(203)	0	0	0	0	0	0	0	0	0	0	0	0.521373	0.147502	0	0	0.000602047	0	0	0	0
G(204)	0	0.519567	0	0	0	0	0	0	0	0	0.00120409	0	0	0	0.000602047	0	0	0	0	0
S(413)	0	0.226972	0	0	0	0	0	0	0	0	0	0	0	0	0	0	0	0	0	0
D(377)	0	0	0	0	0	0	0	0	0	0	0	0	0	0	0	0	0	0	0.157134	0
D(63)	0	0	0	0	0	0	0	0.15593	0	0	0	0	0	0	0	0	0	0	0	0
D(3)	0	0	0	0	0	0.00120409	0.00361228	0.000602047	0	0	0.130644	0	0	0	0	0	0	0	0.0108368	0
G(215)	0	0	0	0	0.137869	0	0	0	0	0	0	0	0	0.000602047	0	0	0	0	0	0
S(235)	0	0	0	0	0	0	0	0	0	0	0	0	0	0.135461	0	0	0	0	0	0
S(194)	0	0	0	0	0	0	0	0	0	0	0.0963275	0	0	0	0	0	0	0	0	0
M(234)	0	0	0	0	0	0	0	0	0	0.0391331	0	0	0	0	0	0	0	0	0	0
P(13)	0	0	0	0	0	0	0	0	0	0	0.0319085	0	0	0	0	0	0.00421433	0	0	0
S(186)	0	0	0	0	0	0	0	0	0	0	0	0	0	0.0150512	0	0	0	0	0	0
G(34)	0	0.000602047	0	0	0	0	0	0	0	0	0	0	0	0	0	0	0	0.0102348	0	0
A(35)	0	0	0	0	0	0.000602047	0	0	0	0	0	0	0	0	0	0	0.00421433	0	0	0.00602047
A(211)	0	0	0	0	0	0	0	0	0	0	0	0	0	0	0	0	0.00120409	0	0	0.00842866
N(192)	0	0	0	0	0	0	0	0	0	0	0	0.0090307	0	0	0	0	0	0	0	0
A(119)	0	0	0	0	0	0	0	0	0	0	0	0	0	0	0	0.00120409	0.00602047	0	0	0
S(202)	0	0	0.00541842	0	0.000602047	0	0	0	0	0.000602047	0	0	0	0	0	0	0	0	0	0
S(188)	0	0	0	0	0	0	0	0	0	0	0	0	0	0	0.00662252	0	0	0	0	0
A(220)	0	0	0	0	0	0	0	0	0	0	0	0	0	0	0	0	0	0	0	0.00602047
R(385)	0	0	0	0	0	0	0	0	0	0.000602047	0	0.00541842	0	0	0	0	0	0	0	0
T(362)	0	0	0	0	0	0	0	0	0	0.00481638	0	0.000602047	0	0	0	0	0	0	0	0
S(193)	0	0	0.00120409	0	0	0	0	0	0	0.00361228	0	0	0	0	0	0	0	0	0	0
P(383)	0	0	0	0	0	0	0	0	0	0	0.00301023	0	0	0	0	0.00180614	0	0	0	0
A(12)	0	0	0	0	0	0	0	0	0	0	0	0	0	0	0	0	0	0	0	0.00421433
A(173)	0	0	0	0	0	0	0	0	0	0	0	0	0	0	0	0	0	0	0	0.00421433
N(196)	0	0	0	0	0	0	0	0	0	0.00421433	0	0	0	0	0	0	0	0	0	0
S(327)	0	0	0	0	0	0	0	0	0	0	0.00361228	0	0	0	0	0	0	0	0	0
P(326)	0.000602047	0	0	0	0	0	0	0	0	0	0.00120409	0	0	0	0	0.00180614	0	0	0	0
G(243)	0	0	0	0	0.00240819	0	0	0	0	0	0	0	0	0	0	0.000602047	0	0	0	0
T(205)	0	0	0	0	0	0	0	0	0	0.00301023	0	0	0	0	0	0	0	0	0	0
P(80)	0	0.000602047	0	0	0	0	0	0	0	0	0.00120409	0	0	0	0	0.00120409	0	0	0	0
A(208)	0	0	0	0	0	0	0	0	0	0	0	0	0	0	0	0.00120409	0	0	0	0.00180614
R(209)	0	0	0	0	0	0	0	0.000602047	0	0.00240819	0	0	0	0	0	0	0	0	0	0
S(232)	0	0	0.00240819	0	0	0	0	0	0	0	0	0	0	0	0	0	0	0	0	0
G(214)	0	0	0	0	0.000602047	0	0	0	0	0	0	0	0	0	0	0.00180614	0	0	0	0
A(252)	0	0	0	0	0	0	0	0	0	0	0	0	0	0	0	0.00240819	0	0	0	0
D(401)	0	0	0	0	0	0	0	0	0	0	0	0	0	0	0	0	0	0	0.00240819	0
K(100)	0	0.00240819	0	0	0	0	0	0	0	0	0	0	0	0	0	0	0	0	0	0
P(151)	0	0	0	0	0	0	0	0	0	0	0.000602047	0	0	0	0	0.00120409	0	0	0	0
D(144)	0	0	0.000602047	0	0	0	0	0	0	0	0	0	0	0	0	0	0	0	0.00120409	0
S(37)	0	0	0	0	0	0	0	0	0	0	0	0	0	0	0.00180614	0	0	0	0	0
A(152)	0	0	0	0	0	0	0	0	0	0	0	0	0	0	0	0.000602047	0	0	0	0.00120409
P(365)	0	0	0	0	0	0	0	0	0	0	0.00180614	0	0	0	0	0	0	0	0	0
A(308)	0	0	0	0	0	0	0	0	0	0	0	0	0	0	0	0.00180614	0	0	0	0
I(320)	0	0	0	0	0	0	0	0	0	0	0	0	0	0.00180614	0	0	0	0	0	0
P(368)	0	0	0	0	0	0	0	0	0	0	0	0	0	0	0	0.00180614	0	0	0	0
G(212)	0	0	0	0	0.00120409	0	0	0	0	0	0	0	0	0	0	0.000602047	0	0	0	0
E(136)	0	0	0	0.00180614	0	0	0	0	0	0	0	0	0	0	0	0	0	0	0	0
P(6)	0	0	0	0	0	0	0	0	0	0	0.00180614	0	0	0	0	0	0	0	0	0
K(375)	0	0	0.00180614	0	0	0	0	0	0	0	0	0	0	0	0	0	0	0	0	0
S(26)	0	0	0.00180614	0	0	0	0	0	0	0	0	0	0	0	0	0	0	0	0	0
E(378)	0.00120409	0	0	0	0	0	0.000602047	0	0	0	0	0	0	0	0	0	0	0	0	0
T(135)	0	0	0	0	0	0	0	0	0	0.00180614	0	0	0	0	0	0	0	0	0	0
P(279)	0	0	0	0	0	0	0	0	0	0	0	0	0	0	0	0.00180614	0	0	0	0
G(18)	0	0	0	0	0	0	0	0	0	0	0	0	0	0	0	0	0	0	0	0.00180614
Q(9)	0	0	0	0	0	0	0	0	0.00180614	0	0	0	0	0	0	0	0	0	0	0
A(273)	0	0	0	0	0	0	0	0	0	0	0	0	0	0	0	0.00180614	0	0	0	0
G(236)	0	0	0	0	0	0	0	0	0	0	0	0	0	0	0	0.000602047	0	0	0	0.00120409
A(414)	0	0	0	0	0	0	0	0	0	0	0	0	0	0	0	0.00120409	0	0	0	0.000602047
H(300)	0	0	0	0	0	0	0	0	0	0	0	0	0	0	0	0	0	0	0.00120409	0
P(207)	0	0	0	0	0	0	0	0	0	0	0	0	0	0	0	0.00120409	0	0	0	0
S(190)	0	0	0	0	0	0	0	0.00120409	0	0	0	0	0	0	0	0	0	0	0	0
D(103)	0	0	0.000602047	0	0	0	0	0	0	0	0	0	0	0	0	0	0	0	0.000602047	0
Q(389)	0	0	0	0	0	0	0	0	0.00120409	0	0	0	0	0	0	0	0	0	0	0
G(25)	0	0	0	0	0.000602047	0	0	0	0	0	0	0	0	0	0	0	0	0	0	0.000602047
T(334)	0	0.000602047	0	0	0	0	0	0	0	0.000602047	0	0	0	0	0	0	0	0	0	0
T(16)	0	0	0	0	0	0	0	0	0	0	0	0	0.00120409	0	0	0	0	0	0	0
A(398)	0	0	0	0	0	0	0	0	0	0	0	0	0	0	0	0	0.000602047	0	0	0.000602047
G(19)	0	0.00120409	0	0	0	0	0	0	0	0	0	0	0	0	0	0	0	0	0	0
T(296)	0	0	0	0	0	0	0	0	0	0.00120409	0	0	0	0	0	0	0	0	0	0
V(270)	0	0	0	0	0	0	0	0	0	0.000602047	0.000602047	0	0	0	0	0	0	0	0	0
Q(163)	0	0	0	0	0	0	0	0	0	0	0	0.00120409	0	0	0	0	0	0	0	0
R(185)	0	0	0	0	0.000602047	0	0	0	0	0	0	0	0	0	0.000602047	0	0	0	0	0
G(30)	0	0.00120409	0	0	0	0	0	0	0	0	0	0	0	0	0	0	0	0	0	0
N(228)	0	0	0	0	0	0	0	0	0	0	0	0.00120409	0	0	0	0	0	0	0	0
N(29)	0	0	0	0.00120409	0	0	0	0	0	0	0	0	0	0	0	0	0	0	0	0
G(178)	0	0	0	0	0	0	0	0	0	0	0	0	0	0	0	0	0	0	0	0.00120409
A(90)	0	0	0	0	0	0	0	0	0	0	0	0	0	0	0	0.00120409	0	0	0	0
A(182)	0	0	0	0	0	0	0	0	0	0	0	0	0	0	0	0.00120409	0	0	0	0
D(216)	0	0	0	0	0	0.000602047	0	0	0	0	0	0	0	0	0	0	0	0	0	0
Q(241)	0	0	0	0	0	0	0	0	0	0	0	0.000602047	0	0	0	0	0	0	0	0
Q(239)	0	0	0	0	0	0	0	0	0	0	0.000602047	0	0	0	0	0	0	0	0	0
T(265)	0	0	0	0	0	0	0	0	0	0.000602047	0	0	0	0	0	0	0	0	0	0
P(122)	0	0	0	0	0	0	0	0	0	0	0.000602047	0	0	0	0	0	0	0	0	0
N(126)	0	0	0	0	0	0	0	0	0	0	0	0	0	0	0	0	0.000602047	0	0	0
A(217)	0	0	0	0	0	0	0	0	0	0	0	0	0	0	0	0.000602047	0	0	0	0
K(248)	0	0	0.000602047	0	0	0	0	0	0	0	0	0	0	0	0	0	0	0	0	0
A(218)	0	0	0	0	0	0	0	0	0	0	0	0	0	0	0	0.000602047	0	0	0	0
D(128)	0	0	0	0	0	0	0	0	0	0	0	0	0	0	0	0	0	0	0.000602047	0
G(99)	0	0	0	0.000602047	0	0	0	0	0	0	0	0	0	0	0	0	0	0	0	0
L(219)	0	0	0	0	0	0	0	0	0	0	0	0	0	0.000602047	0	0	0	0	0	0
Q(83)	0	0.000602047	0	0	0	0	0	0	0	0	0	0	0	0	0	0	0	0	0	0
T(271)	0	0	0	0	0	0	0	0	0	0.000602047	0	0	0	0	0	0	0	0	0	0
L(221)	0	0	0	0	0	0	0	0	0	0	0	0	0	0.000602047	0	0	0	0	0	0
Q(283)	0	0	0	0	0	0	0	0	0	0	0	0.000602047	0	0	0	0	0	0	0	0
R(276)	0	0	0	0	0	0	0	0	0	0	0	0.000602047	0	0	0	0	0	0	0	0
N(140)	0	0	0	0	0	0	0	0	0	0	0	0	0	0	0	0.000602047	0	0	0	0
D(297)	0	0	0	0	0	0	0	0	0.000602047	0	0	0	0	0	0	0	0	0	0	0
L(139)	0	0	0	0	0	0	0	0	0	0	0	0	0	0.000602047	0	0	0	0	0	0
L(291)	0	0	0	0	0	0	0	0	0	0	0	0	0	0	0.000602047	0	0	0	0	0
E(290)	0	0	0	0	0	0	0.000602047	0	0	0	0	0	0	0	0	0	0	0	0	0
R(95)	0	0	0	0	0	0	0	0	0.000602047	0	0	0	0	0	0	0	0	0	0	0
G(96)	0	0	0	0	0.000602047	0	0	0	0	0	0	0	0	0	0	0	0	0	0	0
G(97)	0	0	0	0	0	0	0	0	0	0	0	0	0	0	0	0.000602047	0	0	0	0
T(166)	0	0	0	0	0	0	0	0	0	0.000602047	0	0	0	0	0	0	0	0	0	0
T(198)	0	0	0	0	0	0	0	0	0	0.000602047	0	0	0	0	0	0	0	0	0	0
N(213)	0	0	0	0	0	0	0	0	0	0	0	0	0	0	0	0.000602047	0	0	0	0
A(156)	0	0	0	0	0	0	0	0.000602047	0	0	0	0	0	0	0	0	0	0	0	0
A(359)	0	0	0	0	0	0	0	0	0	0	0	0	0	0	0	0.000602047	0	0	0	0
Q(39)	0	0	0	0	0	0.000602047	0	0	0	0	0	0	0	0	0	0	0	0	0	0
T(366)	0	0	0	0	0	0	0	0	0	0.000602047	0	0	0	0	0	0	0	0	0	0
S(33)	0	0	0	0	0	0	0	0	0	0	0	0	0	0.000602047	0	0	0	0	0	0
K(373)	0	0	0.000602047	0	0	0	0	0	0	0	0	0	0	0	0	0	0	0	0	0
T(379)	0	0	0	0	0	0	0	0	0	0.000602047	0	0	0	0	0	0	0	0	0	0
T(24)	0	0	0	0	0	0	0	0	0	0.000602047	0	0	0	0	0	0	0	0	0	0
K(387)	0	0	0.000602047	0	0	0	0	0	0	0	0	0	0	0	0	0	0	0	0	0
Q(390)	0	0	0	0	0	0	0	0	0	0	0.000602047	0	0	0	0	0	0	0	0	0
S(183)	0	0	0	0	0	0	0	0	0	0	0	0	0	0	0	0	0.000602047	0	0	0
P(20)	0	0	0	0	0	0	0	0	0.000602047	0	0	0	0	0	0	0	0	0	0	0
D(399)	0	0	0	0	0	0	0	0	0.000602047	0	0	0	0	0	0	0	0	0	0	0
G(170)	0	0	0	0	0	0	0	0	0.000602047	0	0	0	0	0	0	0	0	0	0	0
R(10)	0	0	0	0	0	0	0.000602047	0	0	0	0	0	0	0	0	0	0	0	0	0
P(162)	0	0	0	0	0	0	0	0	0	0	0	0	0	0	0	0.000602047	0	0	0	0
G(5)	0.000602047	0	0	0	0	0	0	0	0	0	0	0	0	0	0	0	0	0	0	0
S(2)	0	0	0	0	0	0	0	0	0	0	0	0	0	0.000602047	0	0	0	0	0	0
T(417)	0	0	0	0	0	0	0	0	0	0.000602047	0	0	0	0	0	0	0	0	0	0
D(358)	0	0	0	0	0	0	0	0.000602047	0	0	0	0	0	0	0	0	0	0	0	0
G(124)	0	0	0	0	0	0	0	0	0	0	0	0	0	0	0	0.000602047	0	0	0	0
R(41)	0	0	0	0	0	0	0	0	0	0	0.000602047	0	0	0	0	0	0	0	0	0
D(348)	0	0	0	0	0	0	0	0	0	0	0	0	0	0	0	0	0	0	0.000602047	0
P(67)	0	0	0	0	0	0	0	0	0	0	0.000602047	0	0	0	0	0	0	0	0	0
S(201)	0	0	0	0	0	0	0	0	0	0.000602047	0	0	0	0	0	0	0	0	0	0
G(147)	0	0	0	0	0	0	0	0	0	0	0	0	0	0	0	0.000602047	0	0	0	0
R(149)	0	0	0	0	0	0	0	0	0	0	0.000602047	0	0	0	0	0	0	0	0	0
D(343)	0	0	0	0	0	0	0	0	0.000602047	0	0	0	0	0	0	0	0	0	0	0
R(189)	0	0	0	0	0.000602047	0	0	0	0	0	0	0	0	0	0	0	0	0	0	0
K(342)	0	0	0.000602047	0	0	0	0	0	0	0	0	0	0	0	0	0	0	0	0	0
V(350)	0	0	0	0	0	0	0	0	0	0	0	0	0	0.000602047	0	0	0	0	0	0
S(184)	0	0	0	0	0	0	0	0	0	0	0	0	0	0.000602047	0	0	0	0	0	0
G(44)	0	0	0	0	0	0	0	0	0	0	0	0	0	0	0	0.000602047	0	0	0	0
S(187)	0	0	0	0	0	0	0	0	0	0	0.000602047	0	0	0	0	0	0	0	0	0
H(145)	0	0	0	0	0	0	0	0	0	0	0	0	0	0	0	0	0	0	0	0
Q(160)	0	0	0	0	0	0	0	0	0	0	0	0	0	0	0	0	0	0	0	0
A(138)	0	0	0	0	0	0	0	0	0	0	0	0	0	0	0	0	0	0	0	0
A(125)	0	0	0	0	0	0	0	0	0	0	0	0	0	0	0	0	0	0	0	0
I(146)	0	0	0	0	0	0	0	0	0	0	0	0	0	0	0	0	0	0	0	0
K(127)	0	0	0	0	0	0	0	0	0	0	0	0	0	0	0	0	0	0	0	0
L(161)	0	0	0	0	0	0	0	0	0	0	0	0	0	0	0	0	0	0	0	0
G(129)	0	0	0	0	0	0	0	0	0	0	0	0	0	0	0	0	0	0	0	0
I(130)	0	0	0	0	0	0	0	0	0	0	0	0	0	0	0	0	0	0	0	0
T(148)	0	0	0	0	0	0	0	0	0	0	0	0	0	0	0	0	0	0	0	0
I(131)	0	0	0	0	0	0	0	0	0	0	0	0	0	0	0	0	0	0	0	0
W(132)	0	0	0	0	0	0	0	0	0	0	0	0	0	0	0	0	0	0	0	0
N(153)	0	0	0	0	0	0	0	0	0	0	0	0	0	0	0	0	0	0	0	0
L(159)	0	0	0	0	0	0	0	0	0	0	0	0	0	0	0	0	0	0	0	0
V(133)	0	0	0	0	0	0	0	0	0	0	0	0	0	0	0	0	0	0	0	0
N(150)	0	0	0	0	0	0	0	0	0	0	0	0	0	0	0	0	0	0	0	0
G(137)	0	0	0	0	0	0	0	0	0	0	0	0	0	0	0	0	0	0	0	0
A(134)	0	0	0	0	0	0	0	0	0	0	0	0	0	0	0	0	0	0	0	0
V(158)	0	0	0	0	0	0	0	0	0	0	0	0	0	0	0	0	0	0	0	0
I(157)	0	0	0	0	0	0	0	0	0	0	0	0	0	0	0	0	0	0	0	0
K(143)	0	0	0	0	0	0	0	0	0	0	0	0	0	0	0	0	0	0	0	0
P(142)	0	0	0	0	0	0	0	0	0	0	0	0	0	0	0	0	0	0	0	0
T(141)	0	0	0	0	0	0	0	0	0	0	0	0	0	0	0	0	0	0	0	0
A(155)	0	0	0	0	0	0	0	0	0	0	0	0	0	0	0	0	0	0	0	0
N(154)	0	0	0	0	0	0	0	0	0	0	0	0	0	0	0	0	0	0	0	0
A(419)	0	0	0	0	0	0	0	0	0	0	0	0	0	0	0	0	0	0	0	0
Y(123)	0	0	0	0	0	0	0	0	0	0	0	0	0	0	0	0	0	0	0	0
L(56)	0	0	0	0	0	0	0	0	0	0	0	0	0	0	0	0	0	0	0	0
N(48)	0	0	0	0	0	0	0	0	0	0	0	0	0	0	0	0	0	0	0	0
T(49)	0	0	0	0	0	0	0	0	0	0	0	0	0	0	0	0	0	0	0	0
A(50)	0	0	0	0	0	0	0	0	0	0	0	0	0	0	0	0	0	0	0	0
S(51)	0	0	0	0	0	0	0	0	0	0	0	0	0	0	0	0	0	0	0	0
W(52)	0	0	0	0	0	0	0	0	0	0	0	0	0	0	0	0	0	0	0	0
F(53)	0	0	0	0	0	0	0	0	0	0	0	0	0	0	0	0	0	0	0	0
T(54)	0	0	0	0	0	0	0	0	0	0	0	0	0	0	0	0	0	0	0	0
A(55)	0	0	0	0	0	0	0	0	0	0	0	0	0	0	0	0	0	0	0	0
T(57)	0	0	0	0	0	0	0	0	0	0	0	0	0	0	0	0	0	0	0	0
P(46)	0	0	0	0	0	0	0	0	0	0	0	0	0	0	0	0	0	0	0	0
Q(58)	0	0	0	0	0	0	0	0	0	0	0	0	0	0	0	0	0	0	0	0
H(59)	0	0	0	0	0	0	0	0	0	0	0	0	0	0	0	0	0	0	0	0
G(60)	0	0	0	0	0	0	0	0	0	0	0	0	0	0	0	0	0	0	0	0
K(61)	0	0	0	0	0	0	0	0	0	0	0	0	0	0	0	0	0	0	0	0
E(62)	0	0	0	0	0	0	0	0	0	0	0	0	0	0	0	0	0	0	0	0
L(64)	0	0	0	0	0	0	0	0	0	0	0	0	0	0	0	0	0	0	0	0
K(65)	0	0	0	0	0	0	0	0	0	0	0	0	0	0	0	0	0	0	0	0
F(66)	0	0	0	0	0	0	0	0	0	0	0	0	0	0	0	0	0	0	0	0
N(47)	0	0	0	0	0	0	0	0	0	0	0	0	0	0	0	0	0	0	0	0
L(45)	0	0	0	0	0	0	0	0	0	0	0	0	0	0	0	0	0	0	0	0
L(121)	0	0	0	0	0	0	0	0	0	0	0	0	0	0	0	0	0	0	0	0
D(22)	0	0	0	0	0	0	0	0	0	0	0	0	0	0	0	0	0	0	0	0
N(4)	0	0	0	0	0	0	0	0	0	0	0	0	0	0	0	0	0	0	0	0
Q(7)	0	0	0	0	0	0	0	0	0	0	0	0	0	0	0	0	0	0	0	0
N(8)	0	0	0	0	0	0	0	0	0	0	0	0	0	0	0	0	0	0	0	0
N(11)	0	0	0	0	0	0	0	0	0	0	0	0	0	0	0	0	0	0	0	0
R(14)	0	0	0	0	0	0	0	0	0	0	0	0	0	0	0	0	0	0	0	0
I(15)	0	0	0	0	0	0	0	0	0	0	0	0	0	0	0	0	0	0	0	0
F(17)	0	0	0	0	0	0	0	0	0	0	0	0	0	0	0	0	0	0	0	0
S(21)	0	0	0	0	0	0	0	0	0	0	0	0	0	0	0	0	0	0	0	0
S(23)	0	0	0	0	0	0	0	0	0	0	0	0	0	0	0	0	0	0	0	0
Q(43)	0	0	0	0	0	0	0	0	0	0	0	0	0	0	0	0	0	0	0	0
N(27)	0	0	0	0	0	0	0	0	0	0	0	0	0	0	0	0	0	0	0	0
Q(28)	0	0	0	0	0	0	0	0	0	0	0	0	0	0	0	0	0	0	0	0
E(31)	0	0	0	0	0	0	0	0	0	0	0	0	0	0	0	0	0	0	0	0
R(32)	0	0	0	0	0	0	0	0	0	0	0	0	0	0	0	0	0	0	0	0
R(36)	0	0	0	0	0	0	0	0	0	0	0	0	0	0	0	0	0	0	0	0
K(38)	0	0	0	0	0	0	0	0	0	0	0	0	0	0	0	0	0	0	0	0
R(40)	0	0	0	0	0	0	0	0	0	0	0	0	0	0	0	0	0	0	0	0
P(42)	0	0	0	0	0	0	0	0	0	0	0	0	0	0	0	0	0	0	0	0
R(68)	0	0	0	0	0	0	0	0	0	0	0	0	0	0	0	0	0	0	0	0
G(69)	0	0	0	0	0	0	0	0	0	0	0	0	0	0	0	0	0	0	0	0
Q(70)	0	0	0	0	0	0	0	0	0	0	0	0	0	0	0	0	0	0	0	0
F(110)	0	0	0	0	0	0	0	0	0	0	0	0	0	0	0	0	0	0	0	0
M(101)	0	0	0	0	0	0	0	0	0	0	0	0	0	0	0	0	0	0	0	0
K(102)	0	0	0	0	0	0	0	0	0	0	0	0	0	0	0	0	0	0	0	0
L(104)	0	0	0	0	0	0	0	0	0	0	0	0	0	0	0	0	0	0	0	0
S(105)	0	0	0	0	0	0	0	0	0	0	0	0	0	0	0	0	0	0	0	0
P(106)	0	0	0	0	0	0	0	0	0	0	0	0	0	0	0	0	0	0	0	0
R(107)	0	0	0	0	0	0	0	0	0	0	0	0	0	0	0	0	0	0	0	0
W(108)	0	0	0	0	0	0	0	0	0	0	0	0	0	0	0	0	0	0	0	0
Y(109)	0	0	0	0	0	0	0	0	0	0	0	0	0	0	0	0	0	0	0	0
Y(111)	0	0	0	0	0	0	0	0	0	0	0	0	0	0	0	0	0	0	0	0
G(71)	0	0	0	0	0	0	0	0	0	0	0	0	0	0	0	0	0	0	0	0
Y(112)	0	0	0	0	0	0	0	0	0	0	0	0	0	0	0	0	0	0	0	0
L(113)	0	0	0	0	0	0	0	0	0	0	0	0	0	0	0	0	0	0	0	0
G(114)	0	0	0	0	0	0	0	0	0	0	0	0	0	0	0	0	0	0	0	0
T(115)	0	0	0	0	0	0	0	0	0	0	0	0	0	0	0	0	0	0	0	0
G(116)	0	0	0	0	0	0	0	0	0	0	0	0	0	0	0	0	0	0	0	0
P(117)	0	0	0	0	0	0	0	0	0	0	0	0	0	0	0	0	0	0	0	0
E(118)	0	0	0	0	0	0	0	0	0	0	0	0	0	0	0	0	0	0	0	0
G(120)	0	0	0	0	0	0	0	0	0	0	0	0	0	0	0	0	0	0	0	0
D(98)	0	0	0	0	0	0	0	0	0	0	0	0	0	0	0	0	0	0	0	0
I(94)	0	0	0	0	0	0	0	0	0	0	0	0	0	0	0	0	0	0	0	0
G(164)	0	0	0	0	0	0	0	0	0	0	0	0	0	0	0	0	0	0	0	0
R(92)	0	0	0	0	0	0	0	0	0	0	0	0	0	0	0	0	0	0	0	0
V(72)	0	0	0	0	0	0	0	0	0	0	0	0	0	0	0	0	0	0	0	0
P(73)	0	0	0	0	0	0	0	0	0	0	0	0	0	0	0	0	0	0	0	0
I(74)	0	0	0	0	0	0	0	0	0	0	0	0	0	0	0	0	0	0	0	0
N(75)	0	0	0	0	0	0	0	0	0	0	0	0	0	0	0	0	0	0	0	0
T(76)	0	0	0	0	0	0	0	0	0	0	0	0	0	0	0	0	0	0	0	0
N(77)	0	0	0	0	0	0	0	0	0	0	0	0	0	0	0	0	0	0	0	0
S(78)	0	0	0	0	0	0	0	0	0	0	0	0	0	0	0	0	0	0	0	0
S(79)	0	0	0	0	0	0	0	0	0	0	0	0	0	0	0	0	0	0	0	0
D(81)	0	0	0	0	0	0	0	0	0	0	0	0	0	0	0	0	0	0	0	0
D(82)	0	0	0	0	0	0	0	0	0	0	0	0	0	0	0	0	0	0	0	0
I(84)	0	0	0	0	0	0	0	0	0	0	0	0	0	0	0	0	0	0	0	0
G(85)	0	0	0	0	0	0	0	0	0	0	0	0	0	0	0	0	0	0	0	0
Y(86)	0	0	0	0	0	0	0	0	0	0	0	0	0	0	0	0	0	0	0	0
Y(87)	0	0	0	0	0	0	0	0	0	0	0	0	0	0	0	0	0	0	0	0
R(88)	0	0	0	0	0	0	0	0	0	0	0	0	0	0	0	0	0	0	0	0
R(89)	0	0	0	0	0	0	0	0	0	0	0	0	0	0	0	0	0	0	0	0
T(91)	0	0	0	0	0	0	0	0	0	0	0	0	0	0	0	0	0	0	0	0
R(93)	0	0	0	0	0	0	0	0	0	0	0	0	0	0	0	0	0	0	0	0
M(210)	0	0	0	0	0	0	0	0	0	0	0	0	0	0	0	0	0	0	0	0
T(165)	0	0	0	0	0	0	0	0	0	0	0	0	0	0	0	0	0	0	0	0
L(331)	0	0	0	0	0	0	0	0	0	0	0	0	0	0	0	0	0	0	0	0
Y(333)	0	0	0	0	0	0	0	0	0	0	0	0	0	0	0	0	0	0	0	0
G(335)	0	0	0	0	0	0	0	0	0	0	0	0	0	0	0	0	0	0	0	0
A(336)	0	0	0	0	0	0	0	0	0	0	0	0	0	0	0	0	0	0	0	0
I(337)	0	0	0	0	0	0	0	0	0	0	0	0	0	0	0	0	0	0	0	0
K(338)	0	0	0	0	0	0	0	0	0	0	0	0	0	0	0	0	0	0	0	0
L(339)	0	0	0	0	0	0	0	0	0	0	0	0	0	0	0	0	0	0	0	0
D(340)	0	0	0	0	0	0	0	0	0	0	0	0	0	0	0	0	0	0	0	0
D(341)	0	0	0	0	0	0	0	0	0	0	0	0	0	0	0	0	0	0	0	0
P(344)	0	0	0	0	0	0	0	0	0	0	0	0	0	0	0	0	0	0	0	0
N(345)	0	0	0	0	0	0	0	0	0	0	0	0	0	0	0	0	0	0	0	0
F(346)	0	0	0	0	0	0	0	0	0	0	0	0	0	0	0	0	0	0	0	0
K(347)	0	0	0	0	0	0	0	0	0	0	0	0	0	0	0	0	0	0	0	0
Q(349)	0	0	0	0	0	0	0	0	0	0	0	0	0	0	0	0	0	0	0	0
I(351)	0	0	0	0	0	0	0	0	0	0	0	0	0	0	0	0	0	0	0	0
L(352)	0	0	0	0	0	0	0	0	0	0	0	0	0	0	0	0	0	0	0	0
L(353)	0	0	0	0	0	0	0	0	0	0	0	0	0	0	0	0	0	0	0	0
N(354)	0	0	0	0	0	0	0	0	0	0	0	0	0	0	0	0	0	0	0	0
T(332)	0	0	0	0	0	0	0	0	0	0	0	0	0	0	0	0	0	0	0	0
W(330)	0	0	0	0	0	0	0	0	0	0	0	0	0	0	0	0	0	0	0	0
L(167)	0	0	0	0	0	0	0	0	0	0	0	0	0	0	0	0	0	0	0	0
T(329)	0	0	0	0	0	0	0	0	0	0	0	0	0	0	0	0	0	0	0	0
P(309)	0	0	0	0	0	0	0	0	0	0	0	0	0	0	0	0	0	0	0	0
S(310)	0	0	0	0	0	0	0	0	0	0	0	0	0	0	0	0	0	0	0	0
A(311)	0	0	0	0	0	0	0	0	0	0	0	0	0	0	0	0	0	0	0	0
S(312)	0	0	0	0	0	0	0	0	0	0	0	0	0	0	0	0	0	0	0	0
A(313)	0	0	0	0	0	0	0	0	0	0	0	0	0	0	0	0	0	0	0	0
F(314)	0	0	0	0	0	0	0	0	0	0	0	0	0	0	0	0	0	0	0	0
F(315)	0	0	0	0	0	0	0	0	0	0	0	0	0	0	0	0	0	0	0	0
G(316)	0	0	0	0	0	0	0	0	0	0	0	0	0	0	0	0	0	0	0	0
M(317)	0	0	0	0	0	0	0	0	0	0	0	0	0	0	0	0	0	0	0	0
S(318)	0	0	0	0	0	0	0	0	0	0	0	0	0	0	0	0	0	0	0	0
R(319)	0	0	0	0	0	0	0	0	0	0	0	0	0	0	0	0	0	0	0	0
G(321)	0	0	0	0	0	0	0	0	0	0	0	0	0	0	0	0	0	0	0	0
M(322)	0	0	0	0	0	0	0	0	0	0	0	0	0	0	0	0	0	0	0	0
E(323)	0	0	0	0	0	0	0	0	0	0	0	0	0	0	0	0	0	0	0	0
V(324)	0	0	0	0	0	0	0	0	0	0	0	0	0	0	0	0	0	0	0	0
T(325)	0	0	0	0	0	0	0	0	0	0	0	0	0	0	0	0	0	0	0	0
G(328)	0	0	0	0	0	0	0	0	0	0	0	0	0	0	0	0	0	0	0	0
K(355)	0	0	0	0	0	0	0	0	0	0	0	0	0	0	0	0	0	0	0	0
H(356)	0	0	0	0	0	0	0	0	0	0	0	0	0	0	0	0	0	0	0	0
I(357)	0	0	0	0	0	0	0	0	0	0	0	0	0	0	0	0	0	0	0	0
Y(360)	0	0	0	0	0	0	0	0	0	0	0	0	0	0	0	0	0	0	0	0
L(395)	0	0	0	0	0	0	0	0	0	0	0	0	0	0	0	0	0	0	0	0
P(396)	0	0	0	0	0	0	0	0	0	0	0	0	0	0	0	0	0	0	0	0
A(397)	0	0	0	0	0	0	0	0	0	0	0	0	0	0	0	0	0	0	0	0
L(400)	0	0	0	0	0	0	0	0	0	0	0	0	0	0	0	0	0	0	0	0
D(402)	0	0	0	0	0	0	0	0	0	0	0	0	0	0	0	0	0	0	0	0
F(403)	0	0	0	0	0	0	0	0	0	0	0	0	0	0	0	0	0	0	0	0
S(404)	0	0	0	0	0	0	0	0	0	0	0	0	0	0	0	0	0	0	0	0
K(405)	0	0	0	0	0	0	0	0	0	0	0	0	0	0	0	0	0	0	0	0
Q(406)	0	0	0	0	0	0	0	0	0	0	0	0	0	0	0	0	0	0	0	0
L(407)	0	0	0	0	0	0	0	0	0	0	0	0	0	0	0	0	0	0	0	0
Q(408)	0	0	0	0	0	0	0	0	0	0	0	0	0	0	0	0	0	0	0	0
Q(409)	0	0	0	0	0	0	0	0	0	0	0	0	0	0	0	0	0	0	0	0
S(410)	0	0	0	0	0	0	0	0	0	0	0	0	0	0	0	0	0	0	0	0
M(411)	0	0	0	0	0	0	0	0	0	0	0	0	0	0	0	0	0	0	0	0
S(412)	0	0	0	0	0	0	0	0	0	0	0	0	0	0	0	0	0	0	0	0
D(415)	0	0	0	0	0	0	0	0	0	0	0	0	0	0	0	0	0	0	0	0
S(416)	0	0	0	0	0	0	0	0	0	0	0	0	0	0	0	0	0	0	0	0
L(394)	0	0	0	0	0	0	0	0	0	0	0	0	0	0	0	0	0	0	0	0
T(393)	0	0	0	0	0	0	0	0	0	0	0	0	0	0	0	0	0	0	0	0
V(392)	0	0	0	0	0	0	0	0	0	0	0	0	0	0	0	0	0	0	0	0
K(372)	0	0	0	0	0	0	0	0	0	0	0	0	0	0	0	0	0	0	0	0
K(361)	0	0	0	0	0	0	0	0	0	0	0	0	0	0	0	0	0	0	0	0
F(363)	0	0	0	0	0	0	0	0	0	0	0	0	0	0	0	0	0	0	0	0
P(364)	0	0	0	0	0	0	0	0	0	0	0	0	0	0	0	0	0	0	0	0
E(367)	0	0	0	0	0	0	0	0	0	0	0	0	0	0	0	0	0	0	0	0
K(369)	0	0	0	0	0	0	0	0	0	0	0	0	0	0	0	0	0	0	0	0
K(370)	0	0	0	0	0	0	0	0	0	0	0	0	0	0	0	0	0	0	0	0
D(371)	0	0	0	0	0	0	0	0	0	0	0	0	0	0	0	0	0	0	0	0
K(374)	0	0	0	0	0	0	0	0	0	0	0	0	0	0	0	0	0	0	0	0
T(391)	0	0	0	0	0	0	0	0	0	0	0	0	0	0	0	0	0	0	0	0
A(376)	0	0	0	0	0	0	0	0	0	0	0	0	0	0	0	0	0	0	0	0
Q(380)	0	0	0	0	0	0	0	0	0	0	0	0	0	0	0	0	0	0	0	0
A(381)	0	0	0	0	0	0	0	0	0	0	0	0	0	0	0	0	0	0	0	0
L(382)	0	0	0	0	0	0	0	0	0	0	0	0	0	0	0	0	0	0	0	0
Q(384)	0	0	0	0	0	0	0	0	0	0	0	0	0	0	0	0	0	0	0	0
Q(386)	0	0	0	0	0	0	0	0	0	0	0	0	0	0	0	0	0	0	0	0
K(388)	0	0	0	0	0	0	0	0	0	0	0	0	0	0	0	0	0	0	0	0
F(307)	0	0	0	0	0	0	0	0	0	0	0	0	0	0	0	0	0	0	0	0
Q(306)	0	0	0	0	0	0	0	0	0	0	0	0	0	0	0	0	0	0	0	0
A(305)	0	0	0	0	0	0	0	0	0	0	0	0	0	0	0	0	0	0	0	0
A(251)	0	0	0	0	0	0	0	0	0	0	0	0	0	0	0	0	0	0	0	0
L(224)	0	0	0	0	0	0	0	0	0	0	0	0	0	0	0	0	0	0	0	0
D(225)	0	0	0	0	0	0	0	0	0	0	0	0	0	0	0	0	0	0	0	0
R(226)	0	0	0	0	0	0	0	0	0	0	0	0	0	0	0	0	0	0	0	0
L(227)	0	0	0	0	0	0	0	0	0	0	0	0	0	0	0	0	0	0	0	0
Q(229)	0	0	0	0	0	0	0	0	0	0	0	0	0	0	0	0	0	0	0	0
L(230)	0	0	0	0	0	0	0	0	0	0	0	0	0	0	0	0	0	0	0	0
E(231)	0	0	0	0	0	0	0	0	0	0	0	0	0	0	0	0	0	0	0	0
K(233)	0	0	0	0	0	0	0	0	0	0	0	0	0	0	0	0	0	0	0	0
K(237)	0	0	0	0	0	0	0	0	0	0	0	0	0	0	0	0	0	0	0	0
G(238)	0	0	0	0	0	0	0	0	0	0	0	0	0	0	0	0	0	0	0	0
Q(240)	0	0	0	0	0	0	0	0	0	0	0	0	0	0	0	0	0	0	0	0
Q(242)	0	0	0	0	0	0	0	0	0	0	0	0	0	0	0	0	0	0	0	0
Q(244)	0	0	0	0	0	0	0	0	0	0	0	0	0	0	0	0	0	0	0	0
T(245)	0	0	0	0	0	0	0	0	0	0	0	0	0	0	0	0	0	0	0	0
V(246)	0	0	0	0	0	0	0	0	0	0	0	0	0	0	0	0	0	0	0	0
T(247)	0	0	0	0	0	0	0	0	0	0	0	0	0	0	0	0	0	0	0	0
K(249)	0	0	0	0	0	0	0	0	0	0	0	0	0	0	0	0	0	0	0	0
L(223)	0	0	0	0	0	0	0	0	0	0	0	0	0	0	0	0	0	0	0	0
L(222)	0	0	0	0	0	0	0	0	0	0	0	0	0	0	0	0	0	0	0	0
Q(418)	0	0	0	0	0	0	0	0	0	0	0	0	0	0	0	0	0	0	0	0
R(177)	0	0	0	0	0	0	0	0	0	0	0	0	0	0	0	0	0	0	0	0
P(168)	0	0	0	0	0	0	0	0	0	0	0	0	0	0	0	0	0	0	0	0
K(169)	0	0	0	0	0	0	0	0	0	0	0	0	0	0	0	0	0	0	0	0
F(171)	0	0	0	0	0	0	0	0	0	0	0	0	0	0	0	0	0	0	0	0
Y(172)	0	0	0	0	0	0	0	0	0	0	0	0	0	0	0	0	0	0	0	0
E(174)	0	0	0	0	0	0	0	0	0	0	0	0	0	0	0	0	0	0	0	0
G(175)	0	0	0	0	0	0	0	0	0	0	0	0	0	0	0	0	0	0	0	0
S(176)	0	0	0	0	0	0	0	0	0	0	0	0	0	0	0	0	0	0	0	0
G(179)	0	0	0	0	0	0	0	0	0	0	0	0	0	0	0	0	0	0	0	0
S(206)	0	0	0	0	0	0	0	0	0	0	0	0	0	0	0	0	0	0	0	0
S(180)	0	0	0	0	0	0	0	0	0	0	0	0	0	0	0	0	0	0	0	0
Q(181)	0	0	0	0	0	0	0	0	0	0	0	0	0	0	0	0	0	0	0	0
R(191)	0	0	0	0	0	0	0	0	0	0	0	0	0	0	0	0	0	0	0	0
R(195)	0	0	0	0	0	0	0	0	0	0	0	0	0	0	0	0	0	0	0	0
S(197)	0	0	0	0	0	0	0	0	0	0	0	0	0	0	0	0	0	0	0	0
P(199)	0	0	0	0	0	0	0	0	0	0	0	0	0	0	0	0	0	0	0	0
G(200)	0	0	0	0	0	0	0	0	0	0	0	0	0	0	0	0	0	0	0	0
S(250)	0	0	0	0	0	0	0	0	0	0	0	0	0	0	0	0	0	0	0	0
E(253)	0	0	0	0	0	0	0	0	0	0	0	0	0	0	0	0	0	0	0	0
I(304)	0	0	0	0	0	0	0	0	0	0	0	0	0	0	0	0	0	0	0	0
A(254)	0	0	0	0	0	0	0	0	0	0	0	0	0	0	0	0	0	0	0	0
Q(281)	0	0	0	0	0	0	0	0	0	0	0	0	0	0	0	0	0	0	0	0
T(282)	0	0	0	0	0	0	0	0	0	0	0	0	0	0	0	0	0	0	0	0
G(284)	0	0	0	0	0	0	0	0	0	0	0	0	0	0	0	0	0	0	0	0
N(285)	0	0	0	0	0	0	0	0	0	0	0	0	0	0	0	0	0	0	0	0
F(286)	0	0	0	0	0	0	0	0	0	0	0	0	0	0	0	0	0	0	0	0
G(287)	0	0	0	0	0	0	0	0	0	0	0	0	0	0	0	0	0	0	0	0
D(288)	0	0	0	0	0	0	0	0	0	0	0	0	0	0	0	0	0	0	0	0
Q(289)	0	0	0	0	0	0	0	0	0	0	0	0	0	0	0	0	0	0	0	0
I(292)	0	0	0	0	0	0	0	0	0	0	0	0	0	0	0	0	0	0	0	0
R(293)	0	0	0	0	0	0	0	0	0	0	0	0	0	0	0	0	0	0	0	0
Q(294)	0	0	0	0	0	0	0	0	0	0	0	0	0	0	0	0	0	0	0	0
G(295)	0	0	0	0	0	0	0	0	0	0	0	0	0	0	0	0	0	0	0	0
Y(298)	0	0	0	0	0	0	0	0	0	0	0	0	0	0	0	0	0	0	0	0
K(299)	0	0	0	0	0	0	0	0	0	0	0	0	0	0	0	0	0	0	0	0
W(301)	0	0	0	0	0	0	0	0	0	0	0	0	0	0	0	0	0	0	0	0
P(302)	0	0	0	0	0	0	0	0	0	0	0	0	0	0	0	0	0	0	0	0
Q(303)	0	0	0	0	0	0	0	0	0	0	0	0	0	0	0	0	0	0	0	0
E(280)	0	0	0	0	0	0	0	0	0	0	0	0	0	0	0	0	0	0	0	0
G(278)	0	0	0	0	0	0	0	0	0	0	0	0	0	0	0	0	0	0	0	0
R(277)	0	0	0	0	0	0	0	0	0	0	0	0	0	0	0	0	0	0	0	0
R(262)	0	0	0	0	0	0	0	0	0	0	0	0	0	0	0	0	0	0	0	0
S(255)	0	0	0	0	0	0	0	0	0	0	0	0	0	0	0	0	0	0	0	0
K(256)	0	0	0	0	0	0	0	0	0	0	0	0	0	0	0	0	0	0	0	0
K(257)	0	0	0	0	0	0	0	0	0	0	0	0	0	0	0	0	0	0	0	0
P(258)	0	0	0	0	0	0	0	0	0	0	0	0	0	0	0	0	0	0	0	0
R(259)	0	0	0	0	0	0	0	0	0	0	0	0	0	0	0	0	0	0	0	0
Q(260)	0	0	0	0	0	0	0	0	0	0	0	0	0	0	0	0	0	0	0	0
K(261)	0	0	0	0	0	0	0	0	0	0	0	0	0	0	0	0	0	0	0	0
T(263)	0	0	0	0	0	0	0	0	0	0	0	0	0	0	0	0	0	0	0	0
G(275)	0	0	0	0	0	0	0	0	0	0	0	0	0	0	0	0	0	0	0	0
A(264)	0	0	0	0	0	0	0	0	0	0	0	0	0	0	0	0	0	0	0	0
K(266)	0	0	0	0	0	0	0	0	0	0	0	0	0	0	0	0	0	0	0	0
A(267)	0	0	0	0	0	0	0	0	0	0	0	0	0	0	0	0	0	0	0	0
Y(268)	0	0	0	0	0	0	0	0	0	0	0	0	0	0	0	0	0	0	0	0
N(269)	0	0	0	0	0	0	0	0	0	0	0	0	0	0	0	0	0	0	0	0
Q(272)	0	0	0	0	0	0	0	0	0	0	0	0	0	0	0	0	0	0	0	0
F(274)	0	0	0	0	0	0	0	0	0	0	0	0	0	0	0	0	0	0	0	0
M(1)	0	0	0	0	0	0	0	0	0	0	0	0	0	0	0	0	0	0	0	0
