# Supplementary material for: Comparative Atlas of SARS-CoV-2 Substitution Mutations: A Focus on Iranian Strains Amidst Global Trends
Source: Viruses. 2024 Aug 20;16(8):1331. doi: 10.3390/v16081331 (PMC11359407; doi:10.3390/v16081331)
Supplement: Supplementary file 1 [file viruses-16-01331-s001.zip › iran sars-cov-2 supp/Supplementary 4.xlsx]

## Sheet: Sheet1
Table S4 Common mutations in the S protein among the Iranian SARS-COV-2 sequences.
	A	R	N	D	C	E	Q	G	H	I	L	K	M	F	P	S	T	W	Y	V
D(614)	0	0	0.00160772	0	0	0	0	0.509646	0	0	0	0	0	0	0	0	0	0	0	0
S(477)	0	0	0.332797	0	0	0	0	0	0	0	0	0	0	0	0	0	0	0	0	0
T(478)	0	0	0	0	0	0	0	0	0	0	0	0.254019	0	0	0	0	0	0	0	0
P(681)	0	0.0096463	0	0	0	0	0	0	0.241158	0	0	0	0	0	0	0	0	0	0	0
H(655)	0	0	0	0	0	0	0	0	0	0	0	0	0	0	0	0	0	0	0.247588	0
N(501)	0	0.00160772	0	0	0	0	0	0	0	0	0	0	0	0	0	0	0	0	0.244373	0
E(484)	0.231511	0	0	0	0	0	0.00482315	0	0	0	0	0.0096463	0	0	0	0	0	0	0	0
K(417)	0	0	0.229904	0	0	0	0	0	0	0	0	0	0	0	0	0	0.00643087	0	0	0
G(339)	0	0	0	0.16881	0	0	0	0	0.062701	0	0	0	0	0.00160772	0	0	0	0	0	0
S(371)	0	0	0	0	0	0	0	0	0	0	0.0884244	0	0	0.135048	0.00803859	0	0	0	0	0
Q(498)	0	0.228296	0	0	0	0	0	0	0	0	0	0	0	0	0.00160772	0	0	0	0	0
S(375)	0	0	0	0	0	0	0	0	0	0	0	0	0	0.228296	0.00160772	0	0	0	0	0
Y(505)	0	0	0	0	0	0	0	0	0.229904	0	0	0	0	0	0	0	0	0	0	0
S(373)	0	0	0	0	0	0	0	0	0	0	0	0	0	0	0.228296	0	0	0	0	0
N(679)	0	0	0	0	0	0	0	0	0	0	0	0.226688	0	0	0	0	0	0	0	0
N(440)	0	0	0	0	0	0	0	0	0	0	0	0.223473	0	0	0	0	0	0	0	0
D(796)	0	0	0.00160772	0	0	0	0	0	0	0	0	0	0	0	0	0	0	0	0.217042	0
N(764)	0	0	0	0	0	0	0	0	0	0	0	0.217042	0	0	0	0	0	0	0	0
N(969)	0	0	0	0	0	0	0	0	0	0	0	0.209003	0	0	0	0	0	0	0	0
Q(954)	0	0	0	0	0	0	0	0	0.205788	0	0	0	0	0	0	0	0	0	0	0
R(346)	0	0	0	0	0	0	0	0	0	0	0	0.0900322	0	0	0	0	0.110932	0	0	0
G(446)	0	0	0	0	0	0	0	0	0	0	0	0	0	0	0	0.160772	0	0	0	0
R(408)	0	0	0	0	0	0	0	0	0	0	0	0.00160772	0	0	0	0.136656	0.00160772	0	0	0
T(376)	0.136656	0	0	0	0	0	0	0	0	0	0	0	0	0	0	0	0	0	0	0
D(405)	0	0	0.136656	0	0	0	0	0	0	0	0	0	0	0	0	0	0	0	0	0
Q(493)	0	0.115756	0	0	0	0	0	0	0	0	0	0	0	0	0	0	0	0	0	0
D(138)	0	0	0	0	0	0	0	0	0.00160772	0	0	0	0	0.00643087	0	0	0	0	0.0932476	0
T(547)	0	0	0	0	0	0	0	0	0	0	0	0.096463	0	0	0	0	0	0	0	0
G(496)	0	0	0	0	0	0	0	0	0	0	0	0	0	0	0	0.096463	0	0	0	0
N(856)	0	0	0	0	0	0	0	0	0	0	0	0.085209	0	0	0	0	0	0	0	0
L(981)	0	0	0	0	0	0	0	0	0	0	0	0	0	0.0803859	0	0	0	0	0	0
F(486)	0	0	0	0	0	0	0	0	0	0	0	0	0	0	0.0144695	0.011254	0	0	0	0.0498392
N(460)	0	0	0	0	0	0	0	0	0	0	0	0.0707395	0	0	0	0	0	0	0	0
F(490)	0	0	0	0	0	0	0	0	0	0	0	0	0	0	0	0.062701	0	0	0	0
L(452)	0	0.0594855	0	0	0	0	0	0	0	0	0	0	0	0	0.00160772	0	0	0	0	0
G(142)	0.00160772	0	0	0.0418006	0	0	0	0	0	0	0	0	0	0	0	0.00160772	0	0	0.00643087	0
K(356)	0	0	0	0	0	0	0	0	0	0	0	0	0	0	0	0	0.0385852	0	0	0
T(22)	0	0	0	0	0	0	0	0	0	0.0337621	0	0	0	0	0	0	0	0	0	0
V(445)	0.00482315	0	0	0	0	0	0	0	0	0	0.00160772	0	0	0	0.022508	0	0	0	0	0
V(213)	0	0	0	0	0	0.00482315	0	0.0128617	0	0	0.00160772	0	0	0	0.00803859	0	0	0	0	0
K(444)	0	0.0192926	0	0	0	0	0	0	0	0	0	0	0.00160772	0	0	0	0.00482315	0	0	0
Q(675)	0	0.022508	0	0	0	0	0	0	0.00321543	0	0	0	0	0	0	0	0	0	0	0
L(368)	0	0	0	0	0	0	0	0	0	0.022508	0	0	0	0	0.00160772	0	0	0	0	0
D(950)	0	0	0.022508	0	0	0	0	0	0	0	0	0	0	0	0	0	0	0	0	0
A(67)	0	0	0	0.00160772	0	0	0	0	0	0	0	0	0	0	0	0.00160772	0	0	0	0.0192926
T(95)	0.00160772	0	0	0	0	0	0	0	0	0.0128617	0	0.00643087	0	0	0.00160772	0	0	0	0	0
T(208)	0	0	0	0	0	0	0	0	0	0.00803859	0	0	0	0	0.00482315	0.00803859	0	0	0	0
A(262)	0	0	0	0	0	0	0	0	0	0	0	0	0	0	0	0	0.0209003	0	0	0
D(111)	0	0	0.011254	0	0	0	0	0	0	0	0	0.00643087	0	0	0	0	0	0	0	0
P(863)	0	0	0	0	0	0	0	0	0.0176849	0	0	0	0	0	0	0	0	0	0	0
Q(183)	0	0	0.00803859	0	0	0.00482315	0	0	0.00160772	0	0	0	0	0	0.00160772	0	0	0	0	0
K(77)	0	0	0.0096463	0	0	0	0	0	0	0	0	0	0	0.00643087	0	0	0	0	0	0
D(80)	0	0	0	0	0	0	0	0	0	0	0	0	0	0	0.00643087	0	0	0	0.0096463	0
H(146)	0	0.00321543	0.00643087	0	0	0	0.00482315	0	0	0	0	0	0	0	0	0	0	0	0	0
Q(115)	0	0	0	0	0	0	0	0	0.00803859	0	0.00643087	0	0	0	0	0	0	0	0	0
Q(173)	0	0	0	0	0	0	0	0	0.00643087	0	0	0	0	0.00803859	0	0	0	0	0	0
R(158)	0	0	0	0	0	0	0	0	0	0	0.00321543	0.00160772	0	0	0	0	0	0	0.00803859	0
F(157)	0	0	0	0	0	0	0	0	0	0	0.00482315	0	0	0	0	0	0	0	0	0.00803859
Y(200)	0	0	0.00482315	0	0	0	0	0	0	0	0	0.00803859	0	0	0	0	0	0	0	0
G(181)	0.00160772	0.00160772	0	0	0	0	0.00803859	0	0	0	0	0	0	0	0	0	0	0	0	0.00160772
T(716)	0	0	0	0	0	0	0	0	0	0.0096463	0	0	0	0	0.00160772	0	0	0	0	0
R(102)	0	0	0	0	0	0	0	0	0	0	0	0	0	0	0	0.00321543	0.00160772	0.00643087	0	0
E(156)	0	0.00643087	0	0.00321543	0	0	0	0.00160772	0	0	0	0	0	0	0	0	0	0	0	0
A(570)	0	0	0	0.0096463	0	0	0	0.00160772	0	0	0	0	0	0	0	0	0	0	0	0
I(210)	0	0	0	0	0	0	0	0	0	0	0	0	0	0	0	0	0	0	0	0.011254
A(163)	0	0	0.00803859	0	0	0	0	0	0	0	0	0	0	0	0	0	0.00321543	0	0	0
R(190)	0	0	0	0	0	0	0	0	0	0	0	0.00160772	0	0.00803859	0	0.00160772	0	0	0	0
G(199)	0	0.00160772	0	0	0.00160772	0	0	0	0	0	0	0	0	0.00803859	0	0	0	0	0	0
S(162)	0	0	0.00803859	0	0	0	0	0	0	0.00321543	0	0	0	0	0	0	0	0	0	0
S(161)	0.00803859	0	0	0	0	0	0	0	0	0	0	0	0	0.00321543	0	0	0	0	0	0
F(194)	0	0	0.00803859	0	0	0	0	0	0	0	0.00160772	0	0	0	0	0	0	0	0.00160772	0
Y(204)	0	0	0.00160772	0	0	0	0	0	0	0	0	0.00803859	0	0	0	0.00160772	0	0	0	0
D(198)	0.00160772	0	0	0	0	0.00160772	0	0	0	0	0	0	0	0	0	0	0	0	0.00803859	0
V(159)	0	0	0	0	0	0	0	0	0	0.00321543	0	0	0	0	0	0.00803859	0	0	0	0
K(187)	0	0	0.00160772	0	0	0	0.00160772	0	0	0	0.00803859	0	0	0	0	0	0	0	0	0
T(19)	0	0.00803859	0	0	0	0	0	0	0	0.00321543	0	0	0	0	0	0	0	0	0	0
H(207)	0	0	0	0	0	0	0	0	0	0	0.00321543	0	0	0	0.00803859	0	0	0	0	0
N(211)	0	0.00803859	0	0	0	0	0	0	0.00160772	0	0	0	0	0	0	0	0	0	0.00160772	0
D(228)	0	0	0.00643087	0	0	0.00321543	0	0	0	0.00160772	0	0	0	0	0	0	0	0	0	0
R(214)	0	0	0	0	0	0.00803859	0	0.00160772	0	0	0	0	0	0	0.00160772	0	0	0	0	0
N(196)	0	0	0	0.0096463	0	0	0	0	0	0	0	0	0	0	0	0	0	0	0	0
K(97)	0	0	0.0096463	0	0	0	0	0	0	0	0	0	0	0	0	0	0	0	0	0
R(44)	0	0	0	0	0	0	0	0	0	0.00321543	0	0.00643087	0	0	0	0	0	0	0	0
E(180)	0	0	0	0	0	0	0	0	0	0	0	0.0096463	0	0	0	0	0	0	0	0
G(103)	0	0.00321543	0	0	0	0	0	0	0	0.00643087	0	0	0	0	0	0	0	0	0	0
C(136)	0	0	0	0.00643087	0	0	0	0	0	0	0	0	0	0	0	0	0	0.00321543	0	0
V(83)	0.00321543	0	0	0	0	0	0	0	0	0	0	0	0	0	0.00643087	0	0	0	0	0
V(193)	0	0	0	0	0	0	0	0	0	0	0.00160772	0.00803859	0	0	0	0	0	0	0	0
L(212)	0	0	0	0	0	0.00803859	0	0	0	0	0	0	0	0	0	0.00160772	0	0	0	0
A(222)	0	0	0	0	0	0	0	0	0	0	0	0	0	0	0	0	0.00160772	0	0	0.00803859
Y(144)	0	0	0	0.00160772	0	0	0	0	0.00643087	0	0	0	0	0.00160772	0	0	0	0	0	0
V(11)	0	0	0	0	0	0	0	0	0	0.00803859	0	0	0	0.00160772	0	0	0	0	0	0
N(137)	0	0	0	0	0	0	0	0	0	0.00160772	0	0	0	0	0.00643087	0	0	0	0.00160772	0
Q(134)	0	0	0	0	0.00643087	0	0	0	0	0	0	0	0	0	0	0.00160772	0.00160772	0	0	0
V(130)	0.00160772	0	0	0	0	0.00643087	0	0.00160772	0	0	0	0	0	0	0	0	0	0	0	0
L(189)	0	0	0	0	0	0.00803859	0	0	0	0	0	0	0	0	0	0	0	0	0	0.00160772
E(169)	0	0	0	0	0	0	0.00160772	0	0	0	0	0	0	0	0	0	0	0	0	0.00803859
K(206)	0	0	0.00160772	0	0	0	0	0	0	0	0	0	0	0	0	0	0.00803859	0	0	0
K(182)	0	0.00160772	0	0	0	0	0	0.00803859	0	0	0	0	0	0	0	0	0	0	0	0
I(203)	0	0	0	0	0	0	0	0	0	0	0.00160772	0	0	0	0	0.00803859	0	0	0	0
F(186)	0	0	0.00803859	0	0	0	0	0	0	0	0	0	0	0	0	0.00160772	0	0	0	0
N(185)	0	0	0	0	0	0	0	0	0	0.00160772	0	0.00803859	0	0	0	0	0	0	0	0
R(78)	0	0	0	0.00643087	0	0	0	0.00160772	0	0	0	0.00160772	0	0	0	0	0	0	0	0
D(178)	0	0	0.00160772	0	0	0.00803859	0	0	0	0	0	0	0	0	0	0	0	0	0	0
K(202)	0	0	0	0	0	0	0.00160772	0	0	0	0	0	0	0	0	0	0	0	0.00803859	0
M(177)	0	0	0	0	0	0	0	0	0	0.00160772	0.00803859	0	0	0	0	0	0	0	0	0
N(149)	0	0	0	0	0	0	0	0	0.00160772	0	0	0	0	0	0	0.00643087	0	0	0	0
S(680)	0	0	0	0	0	0	0	0	0	0	0	0	0	0	0	0	0.00160772	0	0.00643087	0
P(174)	0	0	0	0	0	0	0	0	0	0	0.00803859	0	0	0	0	0	0	0	0	0
E(191)	0	0	0	0	0	0	0	0	0	0	0	0	0	0	0	0	0	0	0	0.00803859
W(152)	0	0.00160772	0	0	0	0.00643087	0	0	0	0	0	0	0	0	0	0	0	0	0	0
V(70)	0	0	0	0	0	0	0	0.00643087	0	0	0	0	0	0.00160772	0	0	0	0	0	0
S(112)	0	0	0	0	0	0	0	0	0	0	0.00160772	0	0	0	0	0	0.00643087	0	0	0
K(150)	0	0	0	0	0	0	0	0	0	0.00160772	0	0	0	0	0	0	0	0.00643087	0	0
F(175)	0	0	0	0	0	0	0	0	0	0	0	0	0.00803859	0	0	0	0	0	0	0
G(184)	0	0	0	0	0	0	0	0	0	0	0	0	0	0.00803859	0	0	0	0	0	0
I(197)	0	0	0	0	0	0	0	0.00803859	0	0	0	0	0	0	0	0	0	0	0	0
Q(14)	0	0	0	0	0	0	0	0	0.00803859	0	0	0	0	0	0	0	0	0	0	0
Q(677)	0	0	0	0	0	0	0	0	0.00803859	0	0	0	0	0	0	0	0	0	0	0
F(201)	0	0	0	0	0	0	0	0	0	0.00803859	0	0	0	0	0	0	0	0	0	0
S(205)	0	0	0	0	0	0	0	0	0.00803859	0	0	0	0	0	0	0	0	0	0	0
A(123)	0	0	0.00643087	0	0	0	0	0	0	0	0	0	0	0	0	0	0.00160772	0	0	0
V(127)	0	0	0	0	0	0	0	0	0	0	0	0.00643087	0	0.00160772	0	0	0	0	0	0
K(195)	0	0	0	0	0	0	0	0	0	0.00803859	0	0	0	0	0	0	0	0	0	0
C(131)	0	0.00160772	0	0	0	0	0	0	0	0	0	0	0	0.00643087	0	0	0	0	0	0
K(147)	0	0	0.00643087	0	0	0.00160772	0	0	0	0	0	0	0	0	0	0	0	0	0	0
F(106)	0	0	0	0	0	0	0	0	0	0	0.00160772	0	0	0	0	0	0.00643087	0	0	0
A(411)	0	0	0	0.00160772	0	0	0	0	0	0	0	0	0	0	0.00160772	0	0.00482315	0	0	0
S(94)	0	0	0	0	0	0.00643087	0	0	0	0	0	0	0	0.00160772	0	0	0	0	0	0
L(176)	0	0	0	0.00803859	0	0	0	0	0	0	0	0	0	0	0	0	0	0	0	0
S(172)	0	0	0	0	0	0	0	0	0	0	0	0	0	0	0.00803859	0	0	0	0	0
V(171)	0	0	0	0	0	0	0.00803859	0	0	0	0	0	0	0	0	0	0	0	0	0
N(87)	0	0	0	0	0	0	0	0.00643087	0	0	0	0.00160772	0	0	0	0	0	0	0	0
Y(170)	0	0	0	0	0	0	0	0	0	0	0	0	0	0	0	0.00803859	0	0	0	0
A(845)	0	0	0	0	0	0	0	0	0	0	0	0	0	0	0	0.00321543	0	0	0	0.00482315
F(168)	0	0	0	0	0	0	0	0	0	0	0	0	0	0	0	0	0	0	0.00803859	0
P(209)	0	0	0	0	0	0	0	0	0	0.00803859	0	0	0	0	0	0	0	0	0	0
T(167)	0	0	0	0	0	0.00803859	0	0	0	0	0	0	0	0	0	0	0	0	0	0
N(188)	0	0.00803859	0	0	0	0	0	0	0	0	0	0	0	0	0	0	0	0	0	0
C(166)	0	0	0	0	0	0	0	0	0	0	0	0	0	0.00803859	0	0	0	0	0	0
S(704)	0	0	0	0	0	0	0	0	0	0	0.00803859	0	0	0	0	0	0	0	0	0
N(165)	0	0	0	0	0	0	0	0	0	0	0	0	0	0	0	0	0.00803859	0	0	0
S(98)	0	0	0	0	0	0	0	0	0	0.00643087	0	0	0	0.00160772	0	0	0	0	0	0
V(42)	0	0	0	0	0	0	0	0	0	0.00321543	0.00482315	0	0	0	0	0	0	0	0	0
L(179)	0	0	0	0	0	0	0	0.00803859	0	0	0	0	0	0	0	0	0	0	0	0
Y(160)	0	0	0	0	0	0	0	0	0	0	0	0	0	0	0	0.00803859	0	0	0	0
N(74)	0	0	0	0	0	0	0	0	0.00160772	0	0	0	0	0	0	0	0.00643087	0	0	0
N(164)	0	0	0	0	0.00803859	0	0	0	0	0	0	0	0	0	0	0	0	0	0	0
D(843)	0	0	0	0	0	0.00321543	0	0.00482315	0	0	0	0	0	0	0	0	0	0	0	0
Y(145)	0	0	0	0	0	0	0	0	0	0	0	0.00643087	0	0	0	0	0	0	0	0
M(153)	0	0	0	0	0	0	0	0	0	0	0	0	0	0	0	0.00643087	0	0	0	0
F(135)	0	0	0.00643087	0	0	0	0	0	0	0	0	0	0	0	0	0	0	0	0	0
A(520)	0	0	0	0	0	0	0	0	0	0	0	0	0	0	0	0.00643087	0	0	0	0
S(155)	0	0	0	0	0	0	0	0	0	0	0	0	0	0.00643087	0	0	0	0	0	0
L(18)	0	0	0	0	0	0	0	0	0	0	0	0	0	0.00482315	0.00160772	0	0	0	0	0
Q(23)	0	0	0	0	0	0	0	0	0	0	0	0.00643087	0	0	0	0	0	0	0	0
V(143)	0	0	0	0	0	0	0	0	0	0	0	0	0	0	0	0	0	0	0.00643087	0
P(139)	0	0	0	0	0	0	0	0	0	0	0.00643087	0	0	0	0	0	0	0	0	0
F(140)	0	0	0	0	0	0	0	0.00643087	0	0	0	0	0	0	0	0	0	0	0	0
N(148)	0	0	0	0	0	0	0	0	0	0	0	0.00643087	0	0	0	0	0	0	0	0
L(141)	0	0	0	0	0	0	0	0	0	0	0	0	0	0	0	0	0	0	0	0.00643087
A(688)	0	0	0	0	0	0	0	0	0	0	0	0	0	0	0.00482315	0	0.00160772	0	0	0
S(151)	0	0	0	0	0	0	0	0	0	0	0	0	0.00643087	0	0	0	0	0	0	0
S(13)	0	0.00321543	0.00321543	0	0	0	0	0	0	0	0	0	0	0	0	0	0	0	0	0
N(121)	0.00643087	0	0	0	0	0	0	0	0	0	0	0	0	0	0	0	0	0	0	0
T(874)	0	0	0	0	0	0	0	0	0	0.00160772	0	0	0	0	0.00482315	0	0	0	0	0
I(101)	0	0	0	0	0	0	0	0.00643087	0	0	0	0	0	0	0	0	0	0	0	0
I(100)	0	0.00643087	0	0	0	0	0	0	0	0	0	0	0	0	0	0	0	0	0	0
N(99)	0	0	0	0	0	0	0	0	0	0.00643087	0	0	0	0	0	0	0	0	0	0
E(96)	0	0	0	0	0	0	0	0	0	0	0	0	0	0	0	0.00643087	0	0	0	0
V(47)	0	0	0	0	0	0	0	0	0	0.00482315	0.00160772	0	0	0	0	0	0	0	0	0
A(93)	0	0	0	0	0	0	0	0	0	0.00643087	0	0	0	0	0	0	0	0	0	0
Y(91)	0.00643087	0	0	0	0	0	0	0	0	0	0	0	0	0	0	0	0	0	0	0
V(90)	0	0	0	0	0	0	0	0	0	0	0	0	0	0.00643087	0	0	0	0	0	0
G(89)	0	0	0	0	0	0	0	0	0	0	0	0	0	0	0	0	0	0	0.00643087	0
I(850)	0	0	0	0	0	0	0	0	0	0	0.00643087	0	0	0	0	0	0	0	0	0
D(88)	0	0	0	0	0	0	0	0	0	0	0	0	0	0	0	0	0	0	0	0.00643087
F(86)	0	0	0	0.00643087	0	0	0	0	0	0	0	0	0	0	0	0	0	0	0	0
P(85)	0	0	0.00643087	0	0	0	0	0	0	0	0	0	0	0	0	0	0	0	0	0
L(84)	0	0	0	0	0	0	0	0	0	0	0	0	0	0.00643087	0	0	0	0	0	0
P(82)	0	0	0	0	0	0	0	0	0	0	0.00643087	0	0	0	0	0	0	0	0	0
N(81)	0	0	0	0	0	0	0	0	0	0	0	0	0	0	0	0	0	0	0	0.00643087
F(79)	0	0	0.00643087	0	0	0	0	0	0	0	0	0	0	0	0	0	0	0	0	0
T(76)	0	0.00643087	0	0	0	0	0	0	0	0	0	0	0	0	0	0	0	0	0	0
G(75)	0	0	0	0	0	0	0	0	0	0	0	0.00643087	0	0	0	0	0	0	0	0
D(936)	0	0	0.00160772	0	0	0	0	0	0.00160772	0	0	0	0	0	0	0	0	0	0.00321543	0
T(73)	0	0	0	0	0	0	0	0.00643087	0	0	0	0	0	0	0	0	0	0	0	0
G(72)	0	0	0.00643087	0	0	0	0	0	0	0	0	0	0	0	0	0	0	0	0	0
S(71)	0	0	0	0	0	0	0	0	0	0	0	0	0	0	0	0	0.00643087	0	0	0
H(69)	0	0	0	0	0	0	0	0	0	0	0	0	0	0	0	0.00643087	0	0	0	0
D(820)	0	0	0.00643087	0	0	0	0	0	0	0	0	0	0	0	0	0	0	0	0	0
V(642)	0	0	0	0	0	0	0	0	0	0	0	0	0	0.00643087	0	0	0	0	0	0
E(132)	0	0	0	0	0	0	0.00643087	0	0	0	0	0	0	0	0	0	0	0	0	0
F(92)	0	0	0	0	0	0	0	0	0	0	0	0	0	0	0	0.00643087	0	0	0	0
A(771)	0	0	0	0	0	0	0	0	0	0	0	0	0	0	0.00160772	0.00160772	0	0	0	0.00321543
K(113)	0	0	0	0	0	0	0.00643087	0	0	0	0	0	0	0	0	0	0	0	0	0
K(129)	0	0	0	0	0.00643087	0	0	0	0	0	0	0	0	0	0	0	0	0	0	0
I(128)	0	0	0	0	0	0	0	0	0	0	0	0	0	0	0	0	0	0	0	0.00643087
V(126)	0	0	0	0	0	0	0	0	0	0.00643087	0	0	0	0	0	0	0	0	0	0
N(125)	0	0	0	0	0	0	0	0	0	0	0	0	0	0	0	0	0	0	0	0.00643087
T(124)	0	0	0	0	0	0	0	0	0	0	0	0	0	0	0	0	0	0	0	0.00643087
N(122)	0	0	0	0	0	0	0	0	0	0	0	0	0	0	0	0	0.00643087	0	0	0
V(120)	0	0	0.00643087	0	0	0	0	0	0	0	0	0	0	0	0	0	0	0	0	0
I(119)	0	0	0.00643087	0	0	0	0	0	0	0	0	0	0	0	0	0	0	0	0	0
L(118)	0	0	0	0	0	0	0	0	0	0	0	0	0	0	0	0	0	0	0	0.00643087
L(117)	0	0	0	0	0	0	0	0	0	0.00643087	0	0	0	0	0	0	0	0	0	0
T(114)	0	0	0	0	0	0	0	0	0	0	0	0	0	0	0	0.00643087	0	0	0	0
S(116)	0	0	0	0	0	0	0	0	0	0	0.00643087	0	0	0	0	0	0	0	0	0
T(108)	0	0	0	0	0	0	0	0	0	0	0.00643087	0	0	0	0	0	0	0	0	0
W(104)	0	0	0	0	0	0	0	0	0	0	0	0	0	0.00643087	0	0	0	0	0	0
L(110)	0	0	0	0	0	0	0	0	0	0	0	0	0	0	0	0.00643087	0	0	0	0
T(109)	0	0	0	0.00643087	0	0	0	0	0	0	0	0	0	0	0	0	0	0	0	0
N(658)	0	0	0	0	0	0	0	0	0.00482315	0	0	0.00160772	0	0	0	0	0	0	0	0
I(105)	0	0	0	0	0	0	0	0.00643087	0	0	0	0	0	0	0	0	0	0	0	0
G(107)	0	0	0	0	0	0	0	0	0	0	0	0	0	0	0	0	0.00643087	0	0	0
D(568)	0	0	0.00160772	0	0	0	0	0	0.00321543	0	0	0	0	0	0	0	0	0	0	0
N(487)	0	0	0	0	0	0	0	0	0.00160772	0.00160772	0	0.00160772	0	0	0	0	0	0	0	0
A(263)	0	0	0	0	0	0	0	0	0	0	0	0	0	0	0	0.00160772	0	0	0	0.00321543
Q(271)	0	0	0	0	0	0	0	0	0.00482315	0	0	0	0	0	0	0	0	0	0	0
G(252)	0	0	0	0	0	0	0	0	0	0	0	0	0	0	0	0	0	0	0	0.00482315
D(215)	0	0	0	0	0	0	0	0	0.00160772	0	0	0	0	0	0	0	0	0	0.00321543	0
E(224)	0	0	0	0	0	0	0	0	0	0	0	0.00482315	0	0	0	0	0	0	0	0
G(257)	0	0.00321543	0	0.00160772	0	0	0	0	0	0	0	0	0	0	0	0	0	0	0	0
A(575)	0	0	0	0	0	0	0	0.00160772	0	0	0	0	0	0	0	0.00321543	0	0	0	0
T(572)	0	0	0	0	0	0	0	0	0	0.00482315	0	0	0	0	0	0	0	0	0	0
S(686)	0	0	0	0	0	0	0	0	0	0	0	0	0	0	0	0	0.00482315	0	0	0
L(916)	0	0	0	0	0	0	0	0	0	0	0	0	0	0.00482315	0	0	0	0	0	0
C(1243)	0	0	0	0	0	0	0	0	0	0	0	0	0	0.00482315	0	0	0	0	0	0
T(791)	0.00160772	0	0	0	0	0	0	0	0	0.00160772	0	0	0	0	0.00160772	0	0	0	0	0
A(653)	0	0	0	0	0	0	0	0	0	0	0	0	0	0	0.00482315	0	0	0	0	0
V(772)	0	0	0	0	0	0	0	0	0	0.00482315	0	0	0	0	0	0	0	0	0	0
K(535)	0	0	0	0	0	0	0	0	0	0.00160772	0	0	0	0	0	0	0	0	0	0.00321543
R(509)	0	0	0	0	0	0	0	0	0	0	0	0.00321543	0	0	0	0	0.00160772	0	0	0
I(664)	0	0	0	0	0	0	0	0	0	0	0.00482315	0	0	0	0	0	0	0	0	0
S(530)	0	0	0	0	0	0	0	0	0	0	0	0	0	0.00160772	0	0	0.00321543	0	0	0
V(729)	0.00321543	0	0	0	0	0	0	0	0	0	0	0	0.00160772	0	0	0	0	0	0	0
E(1202)	0	0	0	0	0	0	0.00482315	0	0	0	0	0	0	0	0	0	0	0	0	0
L(727)	0	0	0	0	0	0	0.00160772	0	0	0.00160772	0	0	0	0	0.00160772	0	0	0	0	0
V(407)	0	0	0	0	0	0	0	0	0	0.00160772	0.00321543	0	0	0	0	0	0	0	0	0
V(705)	0	0	0	0	0	0	0	0	0	0.00321543	0.00160772	0	0	0	0	0	0	0	0	0
A(522)	0	0	0	0	0	0	0	0	0	0	0	0	0	0	0.00321543	0.00160772	0	0	0	0
Y(695)	0	0	0.00321543	0.00160772	0	0	0	0	0	0	0	0	0	0	0	0	0	0	0	0
L(5)	0	0	0	0	0	0	0	0	0	0	0	0	0	0.00482315	0	0	0	0	0	0
H(519)	0	0	0.00160772	0	0	0	0	0	0	0.00160772	0	0	0	0	0	0	0	0	0.00160772	0
N(544)	0	0	0	0	0	0	0	0	0	0	0	0	0	0	0	0	0.00321543	0	0.00160772	0
V(781)	0	0	0	0	0	0	0	0	0	0.00160772	0	0	0	0.00321543	0	0	0	0	0	0
T(240)	0	0	0	0	0	0	0	0	0	0	0	0	0	0	0.00160772	0.00321543	0	0	0	0
D(830)	0	0	0.00482315	0	0	0	0	0	0	0	0	0	0	0	0	0	0	0	0	0
D(1146)	0	0	0.00321543	0	0	0	0	0	0.00160772	0	0	0	0	0	0	0	0	0	0	0
G(832)	0	0	0	0	0	0	0	0	0	0	0	0	0	0	0	0.00482315	0	0	0	0
A(899)	0	0	0	0	0	0	0	0.00160772	0	0	0	0	0	0	0.00160772	0	0	0	0	0.00160772
R(457)	0	0	0	0	0	0	0	0	0	0	0	0.00160772	0	0	0	0.00160772	0.00160772	0	0	0
D(467)	0	0	0.00160772	0	0	0	0	0	0	0	0	0.00160772	0	0	0	0	0	0	0	0
A(903)	0	0	0	0	0	0	0	0.00321543	0	0	0	0	0	0	0	0	0	0	0	0
R(905)	0	0	0	0	0	0	0	0	0	0	0	0	0	0	0	0.00321543	0	0	0	0
D(848)	0	0	0.00160772	0	0	0.00160772	0	0	0	0	0	0	0	0	0	0	0	0	0	0
L(249)	0	0	0	0	0.00160772	0	0	0	0	0	0	0	0	0	0	0.00160772	0	0	0	0
E(619)	0	0	0	0	0	0	0	0	0	0	0	0.00321543	0	0	0	0	0	0	0	0
V(687)	0.00321543	0	0	0	0	0	0	0	0	0	0	0	0	0	0	0	0	0	0	0
S(875)	0	0	0	0	0	0	0	0	0	0	0	0	0	0.00321543	0	0	0	0	0	0
D(627)	0	0	0.00321543	0	0	0	0	0	0	0	0	0	0	0	0	0	0	0	0	0
N(448)	0	0	0	0	0	0	0	0	0	0	0	0.00321543	0	0	0	0	0	0	0	0
A(672)	0	0	0	0.00160772	0	0	0	0	0	0	0	0	0	0	0.00160772	0	0	0	0	0
C(488)	0	0.00160772	0	0	0	0	0	0	0	0	0	0	0	0	0	0	0	0.00160772	0	0
G(667)	0	0	0	0	0	0	0	0	0	0	0	0	0	0	0	0.00321543	0	0	0	0
N(824)	0	0	0	0	0	0	0	0	0	0	0	0	0	0	0	0	0.00321543	0	0	0
Y(380)	0	0	0.00160772	0	0	0	0	0	0	0	0	0	0	0	0	0	0	0.00160772	0	0
Q(779)	0	0	0	0	0	0.00160772	0	0	0	0	0	0	0	0	0.00160772	0	0	0	0	0
I(794)	0	0	0	0	0	0	0	0	0	0	0	0	0	0.00160772	0	0	0	0	0	0.00160772
V(826)	0	0	0	0	0	0	0	0.00321543	0	0	0	0	0	0	0	0	0	0	0	0
L(828)	0	0	0	0	0	0	0	0	0	0	0	0	0	0	0.00321543	0	0	0	0	0
K(790)	0	0	0	0	0	0	0.00160772	0	0	0	0	0	0	0	0	0	0.00160772	0	0	0
G(652)	0	0.00321543	0	0	0	0	0	0	0	0	0	0	0	0	0	0	0	0	0	0
C(301)	0	0	0	0	0	0	0	0	0	0	0	0	0	0	0	0.00321543	0	0	0	0
Q(774)	0	0.00160772	0	0	0	0	0	0	0.00160772	0	0	0	0	0	0	0	0	0	0	0
G(798)	0.00321543	0	0	0	0	0	0	0	0	0	0	0	0	0	0	0	0	0	0	0
D(427)	0	0	0.00160772	0	0	0	0	0	0.00160772	0	0	0	0	0	0	0	0	0	0	0
I(834)	0	0	0	0.00160772	0	0	0	0	0	0	0	0	0	0.00160772	0	0	0	0	0	0
A(264)	0	0	0	0	0.00160772	0	0	0	0	0	0	0	0	0	0	0.00160772	0	0	0	0
Q(762)	0	0	0	0	0	0.00160772	0	0	0	0	0.00160772	0	0	0	0	0	0	0	0	0
L(841)	0	0	0	0	0	0	0	0	0	0.00160772	0	0	0	0	0.00160772	0	0	0	0	0
S(758)	0	0	0	0	0	0	0	0	0	0.00321543	0	0	0	0	0	0	0	0	0	0
E(661)	0	0	0	0.00160772	0	0	0	0	0	0	0	0.00160772	0	0	0	0	0	0	0	0
S(247)	0	0	0.00321543	0	0	0	0	0	0	0	0	0	0	0	0	0	0	0	0	0
Q(1071)	0	0	0	0	0	0	0	0	0.00321543	0	0	0	0	0	0	0	0	0	0	0
V(227)	0.00160772	0	0	0	0	0	0	0	0	0	0	0	0.00160772	0	0	0	0	0	0	0
R(1019)	0	0	0	0	0	0	0	0	0	0	0	0.00321543	0	0	0	0	0	0	0	0
H(49)	0	0	0.00160772	0	0	0	0	0	0	0	0	0	0	0	0	0	0	0	0.00160772	0
S(12)	0	0	0	0	0	0	0	0	0	0	0	0	0	0.00160772	0.00160772	0	0	0	0	0
H(1101)	0	0	0	0.00321543	0	0	0	0	0	0	0	0	0	0	0	0	0	0	0	0
S(1252)	0	0	0	0	0.00160772	0	0	0	0	0	0	0	0	0.00160772	0	0	0	0	0	0
D(40)	0	0	0	0	0	0.00160772	0	0	0	0	0	0	0	0	0	0	0.00160772	0	0	0
L(54)	0	0	0	0	0	0	0	0	0	0	0	0	0	0.00321543	0	0	0	0	0	0
R(21)	0	0	0	0	0	0	0	0	0	0	0	0.00321543	0	0	0	0	0	0	0	0
G(219)	0	0	0	0	0	0	0	0	0	0	0	0	0	0	0	0.00321543	0	0	0	0
Q(1180)	0	0	0	0	0	0	0	0	0.00160772	0	0.00160772	0	0	0	0	0	0	0	0	0
Q(1106)	0	0	0	0	0	0	0	0	0	0	0	0	0	0	0.00321543	0	0	0	0	0
V(534)	0	0	0	0	0	0	0	0.00321543	0	0	0	0	0	0	0	0	0	0	0	0
R(34)	0	0	0	0	0.00160772	0	0	0	0.00160772	0	0	0	0	0	0	0	0	0	0	0
L(533)	0	0	0	0	0	0	0	0	0	0	0	0.00321543	0	0	0	0	0	0	0	0
S(50)	0	0	0	0	0	0	0	0	0	0	0	0	0	0	0	0	0.00321543	0	0	0
V(1129)	0	0	0	0	0	0.00321543	0	0	0	0	0	0	0	0	0	0	0	0	0	0
K(529)	0	0	0.00160772	0	0	0	0	0	0	0.00160772	0	0	0	0	0	0	0	0	0	0
T(500)	0	0	0	0	0	0	0	0	0	0.00160772	0	0	0	0	0.00160772	0	0	0	0	0
G(550)	0	0	0	0	0.00321543	0	0	0	0	0	0	0	0	0	0	0	0	0	0	0
V(62)	0.00160772	0	0	0	0	0	0	0	0	0	0	0	0	0	0	0	0	0	0	0
S(640)	0	0	0	0	0	0	0	0	0	0	0	0	0	0.00160772	0	0	0	0	0	0
F(65)	0	0	0	0	0	0	0	0	0	0.00160772	0	0	0	0	0	0	0	0	0	0
A(829)	0	0	0	0	0	0	0	0.00160772	0	0	0	0	0	0	0	0	0	0	0	0
W(64)	0	0	0	0	0.00160772	0	0	0	0	0	0	0	0	0	0	0	0	0	0	0
K(811)	0	0	0	0	0	0	0	0	0	0	0	0	0	0	0	0.00160772	0	0	0	0
N(437)	0	0	0	0	0	0	0	0	0	0.00160772	0	0	0	0	0	0	0	0	0	0
P(812)	0	0	0	0	0	0	0	0	0	0	0	0	0	0	0	0.00160772	0	0	0	0
S(813)	0	0	0.00160772	0	0	0	0	0	0	0	0	0	0	0	0	0	0	0	0	0
D(1199)	0	0	0.00160772	0	0	0	0	0	0	0	0	0	0	0	0	0	0	0	0	0
T(678)	0	0	0	0	0	0	0	0	0	0	0	0	0	0	0	0.00160772	0	0	0	0
R(815)	0	0	0	0	0	0	0	0	0	0	0	0.00160772	0	0	0	0	0	0	0	0
R(646)	0	0	0	0	0	0	0	0	0	0	0	0	0	0	0.00160772	0	0	0	0	0
L(1200)	0	0	0	0	0	0	0	0	0	0	0	0	0	0.00160772	0	0	0	0	0	0
G(1251)	0	0	0	0	0	0	0	0	0	0	0	0	0	0	0	0	0	0	0	0.00160772
I(720)	0	0	0	0	0	0	0	0	0	0	0	0.00160772	0	0	0	0	0	0	0	0
S(721)	0	0	0	0	0	0	0	0	0	0.00160772	0	0	0	0	0	0	0	0	0	0
S(438)	0	0	0	0	0.00160772	0	0	0	0	0	0	0	0	0	0	0	0	0	0	0
F(643)	0	0	0	0	0	0	0	0	0	0	0.00160772	0	0	0	0	0	0	0	0	0
S(60)	0	0	0	0	0	0	0	0	0	0	0	0	0	0	0	0	0	0	0.00160772	0
V(341)	0	0	0	0	0	0	0	0	0	0.00160772	0	0	0	0	0	0	0	0	0	0
Q(836)	0	0	0	0	0	0	0	0	0	0	0	0	0	0	0.00160772	0	0	0	0	0
E(1195)	0	0	0	0	0	0	0.00160772	0	0	0	0	0	0	0	0	0	0	0	0	0
P(337)	0	0.00160772	0	0	0	0	0	0	0	0	0	0	0	0	0	0	0	0	0	0
T(859)	0	0	0	0	0	0	0	0	0	0.00160772	0	0	0	0	0	0	0	0	0	0
E(1144)	0	0	0	0	0	0	0.00160772	0	0	0	0	0	0	0	0	0	0	0	0	0
S(1147)	0	0	0	0	0	0	0	0	0	0	0.00160772	0	0	0	0	0	0	0	0	0
E(1150)	0	0	0	0	0	0	0	0	0	0	0	0.00160772	0	0	0	0	0	0	0	0
D(1153)	0	0	0	0	0	0.00160772	0	0	0	0	0	0	0	0	0	0	0	0	0	0
R(403)	0	0	0	0	0	0	0	0	0	0	0	0.00160772	0	0	0	0	0	0	0	0
P(715)	0	0	0	0	0	0	0	0	0	0	0	0	0	0	0	0	0.00160772	0	0	0
C(851)	0	0	0	0	0	0	0	0	0	0	0	0	0	0	0	0	0	0.00160772	0	0
D(1165)	0	0	0	0	0	0	0	0	0	0	0	0	0	0	0	0	0	0	0	0.00160772
V(512)	0	0	0	0	0	0	0	0	0	0	0.00160772	0	0	0	0	0	0	0	0	0
L(1166)	0	0	0	0	0	0	0	0	0	0	0	0	0	0.00160772	0	0	0	0	0	0
A(846)	0	0	0	0	0	0	0	0	0	0	0	0	0	0	0	0	0	0	0	0.00160772
I(402)	0	0	0.00160772	0	0	0	0	0	0	0	0	0	0	0	0	0	0	0	0	0
G(1167)	0	0	0	0	0.00160772	0	0	0	0	0	0	0	0	0	0	0	0	0	0	0
K(1181)	0	0	0	0	0	0	0.00160772	0	0	0	0	0	0	0	0	0	0	0	0	0
R(1185)	0	0	0	0	0	0	0	0	0.00160772	0	0	0	0	0	0	0	0	0	0	0
I(68)	0	0	0	0	0	0	0	0	0	0	0	0	0	0	0	0	0.00160772	0	0	0
E(340)	0	0	0	0	0	0	0.00160772	0	0	0	0	0	0	0	0	0	0	0	0	0
D(839)	0	0	0	0	0	0.00160772	0	0	0	0	0	0	0	0	0	0	0	0	0	0
G(838)	0	0	0	0.00160772	0	0	0	0	0	0	0	0	0	0	0	0	0	0	0	0
N(717)	0	0	0	0	0	0	0	0	0	0	0	0	0	0	0	0	0	0	0	0.00160772
R(355)	0	0	0	0	0	0	0	0	0	0	0	0	0	0	0	0	0.00160772	0	0	0
K(835)	0	0	0.00160772	0	0	0	0	0	0	0	0	0	0	0	0	0	0	0	0	0
N(1192)	0	0	0	0	0	0	0	0	0	0	0	0	0	0	0	0.00160772	0	0	0	0
N(354)	0	0	0	0	0	0	0	0	0.00160772	0	0	0	0	0	0	0	0	0	0	0
S(803)	0	0	0	0	0	0	0	0	0	0	0	0	0	0	0.00160772	0	0	0	0	0
D(808)	0	0	0	0	0	0	0	0.00160772	0	0	0	0	0	0	0	0	0	0	0	0
D(775)	0	0	0.00160772	0	0	0	0	0	0	0	0	0	0	0	0	0	0	0	0	0
V(539)	0	0	0	0	0	0	0	0	0	0	0	0	0	0.00160772	0	0	0	0	0	0
K(41)	0	0	0	0	0	0	0.00160772	0	0	0	0	0	0	0	0	0	0	0	0	0
I(770)	0	0	0	0	0	0	0	0	0	0	0.00160772	0	0	0	0	0	0	0	0	0
N(370)	0	0	0	0	0	0	0	0	0	0	0	0.00160772	0	0	0	0	0	0	0	0
C(538)	0	0	0	0	0	0	0	0	0	0	0	0	0	0	0	0.00160772	0	0	0	0
L(767)	0	0	0	0	0	0	0	0	0	0	0	0	0	0	0	0	0	0	0	0.00160772
P(527)	0	0	0	0	0	0	0	0	0	0	0	0	0	0	0	0	0.00160772	0	0	0
M(731)	0	0	0	0	0	0	0	0	0	0	0	0.00160772	0	0	0	0	0	0	0	0
N(536)	0	0	0	0	0	0	0	0	0	0	0	0.00160772	0	0	0	0	0	0	0	0
L(763)	0	0	0	0	0	0	0	0	0	0.00160772	0	0	0	0	0	0	0	0	0	0
V(1230)	0	0	0	0	0	0.00160772	0	0	0	0	0	0	0	0	0	0	0	0	0	0
T(531)	0	0	0.00160772	0	0	0	0	0	0	0	0	0	0	0	0	0	0	0	0	0
T(732)	0	0	0.00160772	0	0	0	0	0	0	0	0	0	0	0	0	0	0	0	0	0
Y(756)	0	0	0	0	0	0	0	0	0	0	0	0.00160772	0	0	0	0	0	0	0	0
Q(755)	0	0.00160772	0	0	0	0	0	0	0	0	0	0	0	0	0	0	0	0	0	0
K(733)	0	0	0	0	0	0	0.00160772	0	0	0	0	0	0	0	0	0	0	0	0	0
N(30)	0	0	0	0	0	0	0	0	0	0.00160772	0	0	0	0	0	0	0	0	0	0
L(752)	0	0	0	0	0	0	0	0	0	0	0	0	0	0	0.00160772	0	0	0	0	0
M(1237)	0	0	0	0	0	0	0	0	0	0.00160772	0	0	0	0	0	0	0	0	0	0
N(394)	0	0	0	0	0	0	0	0	0	0	0	0.00160772	0	0	0	0	0	0	0	0
T(29)	0	0	0	0	0	0	0	0	0	0	0	0	0	0	0.00160772	0	0	0	0	0
T(747)	0	0	0	0	0	0	0	0	0	0	0	0	0	0	0.00160772	0	0	0	0	0
V(510)	0	0	0	0	0	0.00160772	0	0	0	0	0	0	0	0	0	0	0	0	0	0
Y(28)	0	0	0.00160772	0	0	0	0	0	0	0	0	0	0	0	0	0	0	0	0	0
G(669)	0	0.00160772	0	0	0	0	0	0	0	0	0	0	0	0	0	0	0	0	0	0
N(540)	0	0	0	0	0	0	0	0	0	0	0	0.00160772	0	0	0	0	0	0	0	0
G(1246)	0.00160772	0	0	0	0	0	0	0	0	0	0	0	0	0	0	0	0	0	0	0
F(59)	0	0	0	0	0	0	0	0	0	0.00160772	0	0	0	0	0	0	0	0	0	0
Q(506)	0	0	0	0	0	0	0	0	0	0	0	0	0	0	0.00160772	0	0	0	0	0
L(806)	0	0	0	0	0	0	0	0	0	0	0	0	0	0.00160772	0	0	0	0	0	0
I(805)	0	0	0	0	0	0	0	0	0	0	0	0	0	0.00160772	0	0	0	0	0	0
R(357)	0	0	0	0	0	0	0	0	0	0	0	0.00160772	0	0	0	0	0	0	0	0
R(328)	0	0	0	0	0	0	0	0	0	0	0	0	0	0	0	0	0.00160772	0	0	0
F(802)	0	0	0	0	0	0	0	0	0	0	0	0	0	0	0	0.00160772	0	0	0	0
V(511)	0	0	0	0	0	0.00160772	0	0	0	0	0	0	0	0	0	0	0	0	0	0
S(359)	0	0	0.00160772	0	0	0	0	0	0	0	0	0	0	0	0	0	0	0	0	0
N(360)	0	0	0	0	0	0	0	0	0	0	0	0	0	0	0	0	0.00160772	0	0	0
F(58)	0	0	0	0	0.00160772	0	0	0	0	0	0	0	0	0	0	0	0	0	0	0
F(797)	0	0	0	0	0	0	0	0	0	0	0.00160772	0	0	0	0	0	0	0	0	0
V(503)	0	0	0	0	0	0	0	0	0	0	0.00160772	0	0	0	0	0	0	0	0	0
G(431)	0	0.00160772	0	0	0	0	0	0	0	0	0	0	0	0	0	0	0	0	0	0
E(725)	0	0	0	0	0	0	0	0	0	0	0	0.00160772	0	0	0	0	0	0	0	0
I(726)	0	0	0	0	0	0	0	0	0	0	0	0	0	0.00160772	0	0	0	0	0	0
D(53)	0	0	0	0	0	0.00160772	0	0	0	0	0	0	0	0	0	0	0	0	0	0
Y(789)	0	0	0	0	0	0	0	0	0	0	0	0	0	0	0	0.00160772	0	0	0	0
P(1213)	0.00160772	0	0	0	0	0	0	0	0	0	0	0	0	0	0	0	0	0	0	0
Q(787)	0	0	0	0	0	0	0	0	0	0	0	0	0	0	0.00160772	0	0	0	0	0
K(786)	0	0	0	0	0	0	0.00160772	0	0	0	0	0	0	0	0	0	0	0	0	0
V(785)	0.00160772	0	0	0	0	0	0	0	0	0	0	0	0	0	0	0	0	0	0	0
Q(784)	0	0	0	0	0	0	0	0	0.00160772	0	0	0	0	0	0	0	0	0	0	0
T(51)	0	0	0.00160772	0	0	0	0	0	0	0	0	0	0	0	0	0	0	0	0	0
Q(414)	0	0	0	0	0	0	0	0	0	0	0	0.00160772	0	0	0	0	0	0	0	0
E(780)	0	0	0	0	0	0	0	0	0	0	0	0.00160772	0	0	0	0	0	0	0	0
T(778)	0.00160772	0	0	0	0	0	0	0	0	0	0	0	0	0	0	0	0	0	0	0
D(1139)	0	0	0	0	0	0	0	0	0.00160772	0	0	0	0	0	0	0	0	0	0	0
L(865)	0	0	0	0	0	0	0	0	0	0	0	0	0	0.00160772	0	0	0	0	0	0
I(1130)	0	0	0	0	0	0	0	0	0	0	0	0	0.00160772	0	0	0	0	0	0	0
T(696)	0.00160772	0	0	0	0	0	0	0	0	0	0	0	0	0	0	0	0	0	0	0
Q(580)	0	0.00160772	0	0	0	0	0	0	0	0	0	0	0	0	0	0	0	0	0	0
A(1015)	0	0	0	0	0	0	0	0	0	0	0	0	0	0	0	0	0.00160772	0	0	0
G(268)	0	0	0	0.00160772	0	0	0	0	0	0	0	0	0	0	0	0	0	0	0	0
V(952)	0	0	0	0	0	0	0	0	0	0	0.00160772	0	0	0	0	0	0	0	0	0
C(480)	0	0	0	0	0	0	0	0	0	0	0	0	0	0	0	0	0	0.00160772	0	0
E(1017)	0	0	0	0	0	0	0	0	0	0	0	0.00160772	0	0	0	0	0	0	0	0
P(521)	0	0	0	0	0	0	0.00160772	0	0	0	0	0	0	0	0	0	0	0	0	0
I(1018)	0	0	0	0	0	0	0	0	0	0	0	0	0.00160772	0	0	0	0	0	0	0
E(583)	0.00160772	0	0	0	0	0	0	0	0	0	0	0	0	0	0	0	0	0	0	0
S(1021)	0	0	0	0	0	0	0	0	0	0	0	0	0	0	0.00160772	0	0	0	0	0
F(275)	0	0	0	0	0	0	0	0	0	0	0.00160772	0	0	0	0	0	0	0	0	0
D(586)	0	0	0	0	0	0.00160772	0	0	0	0	0	0	0	0	0	0	0	0	0	0
M(697)	0	0	0	0	0	0	0	0	0	0	0	0.00160772	0	0	0	0	0	0	0	0
G(413)	0	0.00160772	0	0	0	0	0	0	0	0	0	0	0	0	0	0	0	0	0	0
S(940)	0	0	0	0	0	0	0	0	0	0	0	0	0	0.00160772	0	0	0	0	0	0
S(939)	0	0	0	0	0	0	0	0	0	0	0	0	0	0.00160772	0	0	0	0	0	0
S(698)	0	0	0	0	0	0	0	0	0	0	0	0	0	0	0.00160772	0	0	0	0	0
L(699)	0	0	0	0	0	0	0	0	0	0.00160772	0	0	0	0	0	0	0	0	0	0
A(1026)	0	0	0	0	0	0	0	0	0	0	0	0	0	0	0.00160772	0	0	0	0	0
I(472)	0	0	0.00160772	0	0	0	0	0	0	0	0	0	0	0	0	0	0	0	0	0
I(934)	0	0	0	0	0	0	0	0	0	0	0	0	0	0	0	0	0.00160772	0	0	0
F(592)	0	0	0	0	0	0	0	0	0	0	0	0	0	0	0	0.00160772	0	0	0	0
G(700)	0	0	0	0	0	0	0	0	0	0	0	0	0	0	0	0	0	0	0	0.00160772
T(470)	0	0	0.00160772	0	0	0	0	0	0	0	0	0	0	0	0	0	0	0	0	0
S(469)	0	0	0	0	0	0	0.00160772	0	0	0	0	0	0	0	0	0	0	0	0	0
I(468)	0	0	0	0	0	0	0	0	0	0	0	0	0	0.00160772	0	0	0	0	0	0
A(694)	0	0	0	0	0	0	0	0	0	0	0	0	0	0	0	0	0	0	0	0.00160772
L(216)	0	0	0	0	0	0	0	0	0.00160772	0	0	0	0	0	0	0	0	0	0	0
D(287)	0	0	0	0	0	0	0	0	0	0	0	0	0	0	0	0	0	0	0.00160772	0
S(975)	0	0	0.00160772	0	0	0	0	0	0	0	0	0	0	0	0	0	0	0	0	0
V(987)	0	0	0	0	0	0	0	0	0	0	0	0	0	0.00160772	0	0	0	0	0	0
F(2)	0	0	0	0	0	0	0	0	0	0	0.00160772	0	0	0	0	0	0	0	0	0
S(514)	0	0	0	0	0	0	0	0	0	0	0	0	0	0	0.00160772	0	0	0	0	0
I(569)	0	0	0.00160772	0	0	0	0	0	0	0	0	0	0	0	0	0	0	0	0	0
N(234)	0	0	0	0	0	0	0	0	0	0	0	0	0	0	0	0.00160772	0	0	0	0
R(246)	0	0	0	0	0	0	0	0	0	0.00160772	0	0	0	0	0	0	0	0	0	0
S(689)	0	0	0	0	0	0	0	0.00160772	0	0	0	0	0	0	0	0	0	0	0	0
I(980)	0	0	0.00160772	0	0	0	0	0	0	0	0	0	0	0	0	0	0	0	0	0
R(685)	0	0	0	0	0	0	0	0	0	0	0	0	0	0	0.00160772	0	0	0	0	0
K(558)	0	0	0	0	0	0	0	0	0	0	0	0	0	0	0	0	0.00160772	0	0	0
P(412)	0	0	0	0	0	0	0	0	0	0	0	0	0	0	0	0.00160772	0	0	0	0
T(250)	0	0	0	0	0	0	0	0	0	0	0	0	0	0.00160772	0	0	0	0	0	0
S(974)	0	0	0	0	0	0	0	0	0	0	0	0	0	0	0.00160772	0	0	0	0	0
A(684)	0	0	0	0	0	0	0	0	0	0	0	0	0	0	0	0	0	0	0	0.00160772
L(229)	0	0	0	0	0	0	0	0	0	0	0	0	0	0.00160772	0	0	0	0	0	0
L(226)	0	0	0	0	0	0	0	0	0	0.00160772	0	0	0	0	0	0	0	0	0	0
S(254)	0	0	0	0	0	0	0	0	0	0	0	0	0	0.00160772	0	0	0	0	0	0
N(556)	0	0	0	0	0	0	0	0	0	0	0	0.00160772	0	0	0	0	0	0	0	0
G(485)	0	0	0	0	0	0	0	0	0	0	0	0	0	0	0	0.00160772	0	0	0	0
S(967)	0	0	0	0	0	0	0	0	0	0.00160772	0	0	0	0	0	0	0	0	0	0
S(555)	0	0	0	0	0	0	0	0	0	0	0	0	0	0.00160772	0	0	0	0	0	0
F(220)	0	0	0	0	0	0	0	0	0	0	0	0	0	0	0	0	0	0	0	0.00160772
W(258)	0	0	0	0	0	0	0	0	0	0	0.00160772	0	0	0	0	0	0	0	0	0
A(260)	0	0	0	0	0	0	0	0	0	0	0	0	0	0	0	0	0.00160772	0	0	0
K(1266)	0	0.00160772	0	0	0	0	0	0	0	0	0	0	0	0	0	0	0	0	0	0
T(553)	0	0	0.00160772	0	0	0	0	0	0	0	0	0	0	0	0	0	0	0	0	0
T(523)	0	0	0	0	0	0	0	0	0	0	0	0	0	0	0.00160772	0	0	0	0	0
N(928)	0	0	0	0.00160772	0	0	0	0	0	0	0	0	0	0	0	0	0	0	0	0
A(288)	0	0	0	0	0	0	0	0	0	0	0	0	0	0	0.00160772	0	0	0	0	0
L(894)	0	0	0	0	0	0	0	0	0	0	0	0	0	0.00160772	0	0	0	0	0	0
A(892)	0	0	0	0	0	0	0	0	0	0	0	0	0	0	0	0.00160772	0	0	0	0
P(1090)	0	0	0	0	0	0	0	0	0	0	0.00160772	0	0	0	0	0	0	0	0	0
A(890)	0	0	0	0	0	0	0	0	0	0	0	0	0	0	0.00160772	0	0	0	0	0
G(889)	0.00160772	0	0	0	0	0	0	0	0	0	0	0	0	0	0	0	0	0	0	0
F(888)	0	0	0	0	0	0	0	0	0	0	0.00160772	0	0	0	0	0	0	0	0	0
W(886)	0	0	0	0	0	0	0	0.00160772	0	0	0	0	0	0	0	0	0	0	0	0
G(885)	0	0	0	0	0.00160772	0	0	0	0	0	0	0	0	0	0	0	0	0	0	0
S(884)	0	0	0	0	0	0	0	0	0	0	0	0	0	0.00160772	0	0	0	0	0	0
Q(314)	0	0	0	0	0	0	0	0	0	0	0	0	0	0	0.00160772	0	0	0	0	0
Y(707)	0	0	0.00160772	0	0	0	0	0	0	0	0	0	0	0	0	0	0	0	0	0
C(617)	0	0.00160772	0	0	0	0	0	0	0	0	0	0	0	0	0	0	0	0	0	0
S(708)	0.00160772	0	0	0	0	0	0	0	0	0	0	0	0	0	0	0	0	0	0	0
A(879)	0	0	0	0	0	0	0	0	0	0	0	0	0	0	0	0	0	0	0	0.00160772
L(877)	0	0	0	0	0	0	0	0	0	0	0	0	0.00160772	0	0	0	0	0	0	0
N(709)	0	0	0	0	0	0	0	0	0	0	0	0.00160772	0	0	0	0	0	0	0	0
E(1111)	0	0	0	0	0	0	0.00160772	0	0	0	0	0	0	0	0	0	0	0	0	0
Y(873)	0	0	0.00160772	0	0	0	0	0	0	0	0	0	0	0	0	0	0	0	0	0
N(710)	0	0	0	0	0	0	0	0	0	0	0	0	0	0	0	0	0.00160772	0	0	0
V(622)	0	0	0	0	0	0	0	0	0	0.00160772	0	0	0	0	0	0	0	0	0	0
N(1125)	0	0	0	0	0	0	0	0	0	0	0	0	0	0	0	0	0.00160772	0	0	0
R(682)	0	0	0	0	0	0	0	0.00160772	0	0	0	0	0	0	0	0	0	0	0	0
E(324)	0	0	0	0	0	0	0	0	0	0	0	0.00160772	0	0	0	0	0	0	0	0
N(450)	0	0	0	0	0	0	0	0	0	0	0	0.00160772	0	0	0	0	0	0	0	0
T(866)	0	0	0	0	0	0	0	0	0	0	0	0	0	0	0.00160772	0	0	0	0	0
L(390)	0	0	0	0	0	0	0	0	0	0	0	0	0	0	0.00160772	0	0	0	0	0
V(289)	0	0	0	0	0	0.00160772	0	0	0	0	0	0	0	0	0	0	0	0	0	0
Q(613)	0	0	0	0	0	0	0	0	0.00160772	0	0	0	0	0	0	0	0	0	0	0
E(516)	0	0	0	0.00160772	0	0	0	0	0	0	0	0	0	0	0	0	0	0	0	0
N(606)	0	0	0	0	0	0	0	0	0	0	0	0	0	0	0	0	0	0	0.00160772	0
A(701)	0	0	0	0	0	0	0	0	0	0	0	0	0	0	0	0	0	0	0	0.00160772
E(702)	0	0	0	0	0	0	0	0	0	0	0	0.00160772	0	0	0	0	0	0	0	0
F(464)	0	0	0	0	0	0	0	0	0	0	0.00160772	0	0	0	0	0	0	0	0	0
P(463)	0	0	0	0	0	0	0	0	0	0	0.00160772	0	0	0	0	0	0	0	0	0
T(602)	0	0	0	0	0	0	0	0	0	0	0	0.00160772	0	0	0	0	0	0	0	0
E(918)	0	0	0	0	0	0	0	0	0	0	0	0	0	0	0.00160772	0	0	0	0	0
N(603)	0	0	0	0	0	0	0	0	0	0	0	0.00160772	0	0	0	0	0	0	0	0
H(1048)	0	0	0	0	0	0	0	0	0	0	0	0	0	0	0	0	0	0	0.00160772	0
P(1263)	0	0	0	0	0	0	0	0	0	0	0.00160772	0	0	0	0	0	0	0	0	0
E(298)	0	0	0	0	0	0	0.00160772	0	0	0	0	0	0	0	0	0	0	0	0	0
Q(913)	0	0	0	0	0	0	0	0	0.00160772	0	0	0	0	0	0	0	0	0	0	0
I(896)	0	0	0	0	0	0	0	0	0	0	0	0	0	0	0	0	0.00160772	0	0	0
S(605)	0	0	0	0	0	0	0	0	0	0	0	0	0	0.00160772	0	0	0	0	0	0
P(1069)	0	0	0	0	0	0	0	0	0	0	0	0	0	0	0	0	0.00160772	0	0	0
Q(607)	0	0	0	0	0	0	0	0	0	0	0.00160772	0	0	0	0	0	0	0	0	0
G(908)	0	0	0	0	0	0	0	0	0	0	0	0	0	0	0	0	0	0	0	0.00160772
P(9)	0	0	0	0	0	0	0.00160772	0	0	0	0	0	0	0	0	0	0	0	0	0
F(906)	0	0	0	0	0	0	0	0	0	0	0	0	0	0	0.00160772	0	0	0	0	0
A(1078)	0	0	0	0	0	0	0	0	0	0	0	0	0	0	0	0.00160772	0	0	0	0
E(154)	0	0	0	0	0	0	0	0	0	0	0	0.00160772	0	0	0	0	0	0	0	0
S(305)	0	0	0	0	0	0	0	0	0	0	0	0	0	0	0	0	0.00160772	0	0	0
L(10)	0	0	0	0	0	0	0	0	0	0.00160772	0	0	0	0	0	0	0	0	0	0
T(307)	0	0	0	0	0	0	0	0	0	0	0	0	0	0	0.00160772	0	0	0	0	0
H(1088)	0	0	0	0.00160772	0	0	0	0	0	0	0	0	0	0	0	0	0	0	0	0
Y(612)	0	0	0.00160772	0	0	0	0	0	0	0	0	0	0	0	0	0	0	0	0	0
Y(741)	0	0	0	0	0	0	0	0	0	0	0	0	0	0	0	0.00160772	0	0	0	0
T(415)	0	0	0	0	0	0	0	0	0	0	0	0	0	0	0	0	0	0	0	0
G(416)	0	0	0	0	0	0	0	0	0	0	0	0	0	0	0	0	0	0	0	0
L(513)	0	0	0	0	0	0	0	0	0	0	0	0	0	0	0	0	0	0	0	0
P(491)	0	0	0	0	0	0	0	0	0	0	0	0	0	0	0	0	0	0	0	0
I(418)	0	0	0	0	0	0	0	0	0	0	0	0	0	0	0	0	0	0	0	0
Y(473)	0	0	0	0	0	0	0	0	0	0	0	0	0	0	0	0	0	0	0	0
Y(453)	0	0	0	0	0	0	0	0	0	0	0	0	0	0	0	0	0	0	0	0
R(454)	0	0	0	0	0	0	0	0	0	0	0	0	0	0	0	0	0	0	0	0
L(455)	0	0	0	0	0	0	0	0	0	0	0	0	0	0	0	0	0	0	0	0
F(456)	0	0	0	0	0	0	0	0	0	0	0	0	0	0	0	0	0	0	0	0
K(458)	0	0	0	0	0	0	0	0	0	0	0	0	0	0	0	0	0	0	0	0
S(459)	0	0	0	0	0	0	0	0	0	0	0	0	0	0	0	0	0	0	0	0
L(461)	0	0	0	0	0	0	0	0	0	0	0	0	0	0	0	0	0	0	0	0
K(462)	0	0	0	0	0	0	0	0	0	0	0	0	0	0	0	0	0	0	0	0
E(465)	0	0	0	0	0	0	0	0	0	0	0	0	0	0	0	0	0	0	0	0
R(466)	0	0	0	0	0	0	0	0	0	0	0	0	0	0	0	0	0	0	0	0
E(471)	0	0	0	0	0	0	0	0	0	0	0	0	0	0	0	0	0	0	0	0
Q(474)	0	0	0	0	0	0	0	0	0	0	0	0	0	0	0	0	0	0	0	0
A(419)	0	0	0	0	0	0	0	0	0	0	0	0	0	0	0	0	0	0	0	0
A(475)	0	0	0	0	0	0	0	0	0	0	0	0	0	0	0	0	0	0	0	0
G(476)	0	0	0	0	0	0	0	0	0	0	0	0	0	0	0	0	0	0	0	0
P(479)	0	0	0	0	0	0	0	0	0	0	0	0	0	0	0	0	0	0	0	0
N(481)	0	0	0	0	0	0	0	0	0	0	0	0	0	0	0	0	0	0	0	0
G(482)	0	0	0	0	0	0	0	0	0	0	0	0	0	0	0	0	0	0	0	0
P(499)	0	0	0	0	0	0	0	0	0	0	0	0	0	0	0	0	0	0	0	0
V(483)	0	0	0	0	0	0	0	0	0	0	0	0	0	0	0	0	0	0	0	0
F(497)	0	0	0	0	0	0	0	0	0	0	0	0	0	0	0	0	0	0	0	0
Y(495)	0	0	0	0	0	0	0	0	0	0	0	0	0	0	0	0	0	0	0	0
S(494)	0	0	0	0	0	0	0	0	0	0	0	0	0	0	0	0	0	0	0	0
L(492)	0	0	0	0	0	0	0	0	0	0	0	0	0	0	0	0	0	0	0	0
Y(451)	0	0	0	0	0	0	0	0	0	0	0	0	0	0	0	0	0	0	0	0
Y(449)	0	0	0	0	0	0	0	0	0	0	0	0	0	0	0	0	0	0	0	0
G(447)	0	0	0	0	0	0	0	0	0	0	0	0	0	0	0	0	0	0	0	0
S(443)	0	0	0	0	0	0	0	0	0	0	0	0	0	0	0	0	0	0	0	0
D(420)	0	0	0	0	0	0	0	0	0	0	0	0	0	0	0	0	0	0	0	0
Y(421)	0	0	0	0	0	0	0	0	0	0	0	0	0	0	0	0	0	0	0	0
N(422)	0	0	0	0	0	0	0	0	0	0	0	0	0	0	0	0	0	0	0	0
Y(423)	0	0	0	0	0	0	0	0	0	0	0	0	0	0	0	0	0	0	0	0
K(424)	0	0	0	0	0	0	0	0	0	0	0	0	0	0	0	0	0	0	0	0
L(425)	0	0	0	0	0	0	0	0	0	0	0	0	0	0	0	0	0	0	0	0
Y(508)	0	0	0	0	0	0	0	0	0	0	0	0	0	0	0	0	0	0	0	0
P(426)	0	0	0	0	0	0	0	0	0	0	0	0	0	0	0	0	0	0	0	0
P(507)	0	0	0	0	0	0	0	0	0	0	0	0	0	0	0	0	0	0	0	0
D(428)	0	0	0	0	0	0	0	0	0	0	0	0	0	0	0	0	0	0	0	0
F(429)	0	0	0	0	0	0	0	0	0	0	0	0	0	0	0	0	0	0	0	0
T(430)	0	0	0	0	0	0	0	0	0	0	0	0	0	0	0	0	0	0	0	0
G(504)	0	0	0	0	0	0	0	0	0	0	0	0	0	0	0	0	0	0	0	0
C(432)	0	0	0	0	0	0	0	0	0	0	0	0	0	0	0	0	0	0	0	0
V(433)	0	0	0	0	0	0	0	0	0	0	0	0	0	0	0	0	0	0	0	0
I(434)	0	0	0	0	0	0	0	0	0	0	0	0	0	0	0	0	0	0	0	0
A(435)	0	0	0	0	0	0	0	0	0	0	0	0	0	0	0	0	0	0	0	0
W(436)	0	0	0	0	0	0	0	0	0	0	0	0	0	0	0	0	0	0	0	0
G(502)	0	0	0	0	0	0	0	0	0	0	0	0	0	0	0	0	0	0	0	0
N(439)	0	0	0	0	0	0	0	0	0	0	0	0	0	0	0	0	0	0	0	0
Y(489)	0	0	0	0	0	0	0	0	0	0	0	0	0	0	0	0	0	0	0	0
L(441)	0	0	0	0	0	0	0	0	0	0	0	0	0	0	0	0	0	0	0	0
D(442)	0	0	0	0	0	0	0	0	0	0	0	0	0	0	0	0	0	0	0	0
T(1273)	0	0	0	0	0	0	0	0	0	0	0	0	0	0	0	0	0	0	0	0
K(310)	0	0	0	0	0	0	0	0	0	0	0	0	0	0	0	0	0	0	0	0
I(410)	0	0	0	0	0	0	0	0	0	0	0	0	0	0	0	0	0	0	0	0
L(244)	0	0	0	0	0	0	0	0	0	0	0	0	0	0	0	0	0	0	0	0
G(261)	0	0	0	0	0	0	0	0	0	0	0	0	0	0	0	0	0	0	0	0
T(259)	0	0	0	0	0	0	0	0	0	0	0	0	0	0	0	0	0	0	0	0
S(256)	0	0	0	0	0	0	0	0	0	0	0	0	0	0	0	0	0	0	0	0
S(255)	0	0	0	0	0	0	0	0	0	0	0	0	0	0	0	0	0	0	0	0
D(253)	0	0	0	0	0	0	0	0	0	0	0	0	0	0	0	0	0	0	0	0
P(251)	0	0	0	0	0	0	0	0	0	0	0	0	0	0	0	0	0	0	0	0
Y(248)	0	0	0	0	0	0	0	0	0	0	0	0	0	0	0	0	0	0	0	0
H(245)	0	0	0	0	0	0	0	0	0	0	0	0	0	0	0	0	0	0	0	0
A(243)	0	0	0	0	0	0	0	0	0	0	0	0	0	0	0	0	0	0	0	0
Q(409)	0	0	0	0	0	0	0	0	0	0	0	0	0	0	0	0	0	0	0	0
L(242)	0	0	0	0	0	0	0	0	0	0	0	0	0	0	0	0	0	0	0	0
L(241)	0	0	0	0	0	0	0	0	0	0	0	0	0	0	0	0	0	0	0	0
Q(239)	0	0	0	0	0	0	0	0	0	0	0	0	0	0	0	0	0	0	0	0
F(238)	0	0	0	0	0	0	0	0	0	0	0	0	0	0	0	0	0	0	0	0
R(237)	0	0	0	0	0	0	0	0	0	0	0	0	0	0	0	0	0	0	0	0
T(236)	0	0	0	0	0	0	0	0	0	0	0	0	0	0	0	0	0	0	0	0
I(235)	0	0	0	0	0	0	0	0	0	0	0	0	0	0	0	0	0	0	0	0
I(233)	0	0	0	0	0	0	0	0	0	0	0	0	0	0	0	0	0	0	0	0
Y(265)	0	0	0	0	0	0	0	0	0	0	0	0	0	0	0	0	0	0	0	0
Y(266)	0	0	0	0	0	0	0	0	0	0	0	0	0	0	0	0	0	0	0	0
V(267)	0	0	0	0	0	0	0	0	0	0	0	0	0	0	0	0	0	0	0	0
Y(269)	0	0	0	0	0	0	0	0	0	0	0	0	0	0	0	0	0	0	0	0
C(291)	0	0	0	0	0	0	0	0	0	0	0	0	0	0	0	0	0	0	0	0
D(290)	0	0	0	0	0	0	0	0	0	0	0	0	0	0	0	0	0	0	0	0
T(286)	0	0	0	0	0	0	0	0	0	0	0	0	0	0	0	0	0	0	0	0
I(285)	0	0	0	0	0	0	0	0	0	0	0	0	0	0	0	0	0	0	0	0
T(284)	0	0	0	0	0	0	0	0	0	0	0	0	0	0	0	0	0	0	0	0
G(283)	0	0	0	0	0	0	0	0	0	0	0	0	0	0	0	0	0	0	0	0
N(282)	0	0	0	0	0	0	0	0	0	0	0	0	0	0	0	0	0	0	0	0
E(281)	0	0	0	0	0	0	0	0	0	0	0	0	0	0	0	0	0	0	0	0
N(280)	0	0	0	0	0	0	0	0	0	0	0	0	0	0	0	0	0	0	0	0
Y(279)	0	0	0	0	0	0	0	0	0	0	0	0	0	0	0	0	0	0	0	0
K(278)	0	0	0	0	0	0	0	0	0	0	0	0	0	0	0	0	0	0	0	0
L(277)	0	0	0	0	0	0	0	0	0	0	0	0	0	0	0	0	0	0	0	0
L(276)	0	0	0	0	0	0	0	0	0	0	0	0	0	0	0	0	0	0	0	0
T(274)	0	0	0	0	0	0	0	0	0	0	0	0	0	0	0	0	0	0	0	0
R(273)	0	0	0	0	0	0	0	0	0	0	0	0	0	0	0	0	0	0	0	0
P(272)	0	0	0	0	0	0	0	0	0	0	0	0	0	0	0	0	0	0	0	0
L(270)	0	0	0	0	0	0	0	0	0	0	0	0	0	0	0	0	0	0	0	0
G(232)	0	0	0	0	0	0	0	0	0	0	0	0	0	0	0	0	0	0	0	0
I(231)	0	0	0	0	0	0	0	0	0	0	0	0	0	0	0	0	0	0	0	0
P(230)	0	0	0	0	0	0	0	0	0	0	0	0	0	0	0	0	0	0	0	0
Y(37)	0	0	0	0	0	0	0	0	0	0	0	0	0	0	0	0	0	0	0	0
G(35)	0	0	0	0	0	0	0	0	0	0	0	0	0	0	0	0	0	0	0	0
T(33)	0	0	0	0	0	0	0	0	0	0	0	0	0	0	0	0	0	0	0	0
F(32)	0	0	0	0	0	0	0	0	0	0	0	0	0	0	0	0	0	0	0	0
S(31)	0	0	0	0	0	0	0	0	0	0	0	0	0	0	0	0	0	0	0	0
A(27)	0	0	0	0	0	0	0	0	0	0	0	0	0	0	0	0	0	0	0	0
P(26)	0	0	0	0	0	0	0	0	0	0	0	0	0	0	0	0	0	0	0	0
P(25)	0	0	0	0	0	0	0	0	0	0	0	0	0	0	0	0	0	0	0	0
L(24)	0	0	0	0	0	0	0	0	0	0	0	0	0	0	0	0	0	0	0	0
T(20)	0	0	0	0	0	0	0	0	0	0	0	0	0	0	0	0	0	0	0	0
N(17)	0	0	0	0	0	0	0	0	0	0	0	0	0	0	0	0	0	0	0	0
V(16)	0	0	0	0	0	0	0	0	0	0	0	0	0	0	0	0	0	0	0	0
C(15)	0	0	0	0	0	0	0	0	0	0	0	0	0	0	0	0	0	0	0	0
L(8)	0	0	0	0	0	0	0	0	0	0	0	0	0	0	0	0	0	0	0	0
L(7)	0	0	0	0	0	0	0	0	0	0	0	0	0	0	0	0	0	0	0	0
V(6)	0	0	0	0	0	0	0	0	0	0	0	0	0	0	0	0	0	0	0	0
F(4)	0	0	0	0	0	0	0	0	0	0	0	0	0	0	0	0	0	0	0	0
V(3)	0	0	0	0	0	0	0	0	0	0	0	0	0	0	0	0	0	0	0	0
V(36)	0	0	0	0	0	0	0	0	0	0	0	0	0	0	0	0	0	0	0	0
Y(38)	0	0	0	0	0	0	0	0	0	0	0	0	0	0	0	0	0	0	0	0
P(225)	0	0	0	0	0	0	0	0	0	0	0	0	0	0	0	0	0	0	0	0
P(39)	0	0	0	0	0	0	0	0	0	0	0	0	0	0	0	0	0	0	0	0
L(223)	0	0	0	0	0	0	0	0	0	0	0	0	0	0	0	0	0	0	0	0
S(221)	0	0	0	0	0	0	0	0	0	0	0	0	0	0	0	0	0	0	0	0
Q(218)	0	0	0	0	0	0	0	0	0	0	0	0	0	0	0	0	0	0	0	0
P(217)	0	0	0	0	0	0	0	0	0	0	0	0	0	0	0	0	0	0	0	0
F(192)	0	0	0	0	0	0	0	0	0	0	0	0	0	0	0	0	0	0	0	0
F(133)	0	0	0	0	0	0	0	0	0	0	0	0	0	0	0	0	0	0	0	0
H(66)	0	0	0	0	0	0	0	0	0	0	0	0	0	0	0	0	0	0	0	0
T(63)	0	0	0	0	0	0	0	0	0	0	0	0	0	0	0	0	0	0	0	0
N(61)	0	0	0	0	0	0	0	0	0	0	0	0	0	0	0	0	0	0	0	0
P(57)	0	0	0	0	0	0	0	0	0	0	0	0	0	0	0	0	0	0	0	0
L(56)	0	0	0	0	0	0	0	0	0	0	0	0	0	0	0	0	0	0	0	0
F(55)	0	0	0	0	0	0	0	0	0	0	0	0	0	0	0	0	0	0	0	0
Q(52)	0	0	0	0	0	0	0	0	0	0	0	0	0	0	0	0	0	0	0	0
L(48)	0	0	0	0	0	0	0	0	0	0	0	0	0	0	0	0	0	0	0	0
S(46)	0	0	0	0	0	0	0	0	0	0	0	0	0	0	0	0	0	0	0	0
S(45)	0	0	0	0	0	0	0	0	0	0	0	0	0	0	0	0	0	0	0	0
F(43)	0	0	0	0	0	0	0	0	0	0	0	0	0	0	0	0	0	0	0	0
A(292)	0	0	0	0	0	0	0	0	0	0	0	0	0	0	0	0	0	0	0	0
L(293)	0	0	0	0	0	0	0	0	0	0	0	0	0	0	0	0	0	0	0	0
D(294)	0	0	0	0	0	0	0	0	0	0	0	0	0	0	0	0	0	0	0	0
V(382)	0	0	0	0	0	0	0	0	0	0	0	0	0	0	0	0	0	0	0	0
C(379)	0	0	0	0	0	0	0	0	0	0	0	0	0	0	0	0	0	0	0	0
K(378)	0	0	0	0	0	0	0	0	0	0	0	0	0	0	0	0	0	0	0	0
F(377)	0	0	0	0	0	0	0	0	0	0	0	0	0	0	0	0	0	0	0	0
F(374)	0	0	0	0	0	0	0	0	0	0	0	0	0	0	0	0	0	0	0	0
A(372)	0	0	0	0	0	0	0	0	0	0	0	0	0	0	0	0	0	0	0	0
Y(369)	0	0	0	0	0	0	0	0	0	0	0	0	0	0	0	0	0	0	0	0
V(367)	0	0	0	0	0	0	0	0	0	0	0	0	0	0	0	0	0	0	0	0
S(366)	0	0	0	0	0	0	0	0	0	0	0	0	0	0	0	0	0	0	0	0
Y(365)	0	0	0	0	0	0	0	0	0	0	0	0	0	0	0	0	0	0	0	0
D(364)	0	0	0	0	0	0	0	0	0	0	0	0	0	0	0	0	0	0	0	0
A(363)	0	0	0	0	0	0	0	0	0	0	0	0	0	0	0	0	0	0	0	0
V(362)	0	0	0	0	0	0	0	0	0	0	0	0	0	0	0	0	0	0	0	0
C(361)	0	0	0	0	0	0	0	0	0	0	0	0	0	0	0	0	0	0	0	0
I(358)	0	0	0	0	0	0	0	0	0	0	0	0	0	0	0	0	0	0	0	0
W(353)	0	0	0	0	0	0	0	0	0	0	0	0	0	0	0	0	0	0	0	0
A(352)	0	0	0	0	0	0	0	0	0	0	0	0	0	0	0	0	0	0	0	0
Y(351)	0	0	0	0	0	0	0	0	0	0	0	0	0	0	0	0	0	0	0	0
G(381)	0	0	0	0	0	0	0	0	0	0	0	0	0	0	0	0	0	0	0	0
S(383)	0	0	0	0	0	0	0	0	0	0	0	0	0	0	0	0	0	0	0	0
S(349)	0	0	0	0	0	0	0	0	0	0	0	0	0	0	0	0	0	0	0	0
P(384)	0	0	0	0	0	0	0	0	0	0	0	0	0	0	0	0	0	0	0	0
E(406)	0	0	0	0	0	0	0	0	0	0	0	0	0	0	0	0	0	0	0	0
G(404)	0	0	0	0	0	0	0	0	0	0	0	0	0	0	0	0	0	0	0	0
V(401)	0	0	0	0	0	0	0	0	0	0	0	0	0	0	0	0	0	0	0	0
F(400)	0	0	0	0	0	0	0	0	0	0	0	0	0	0	0	0	0	0	0	0
S(399)	0	0	0	0	0	0	0	0	0	0	0	0	0	0	0	0	0	0	0	0
D(398)	0	0	0	0	0	0	0	0	0	0	0	0	0	0	0	0	0	0	0	0
A(397)	0	0	0	0	0	0	0	0	0	0	0	0	0	0	0	0	0	0	0	0
Y(396)	0	0	0	0	0	0	0	0	0	0	0	0	0	0	0	0	0	0	0	0
V(395)	0	0	0	0	0	0	0	0	0	0	0	0	0	0	0	0	0	0	0	0
T(393)	0	0	0	0	0	0	0	0	0	0	0	0	0	0	0	0	0	0	0	0
F(392)	0	0	0	0	0	0	0	0	0	0	0	0	0	0	0	0	0	0	0	0
C(391)	0	0	0	0	0	0	0	0	0	0	0	0	0	0	0	0	0	0	0	0
D(389)	0	0	0	0	0	0	0	0	0	0	0	0	0	0	0	0	0	0	0	0
N(388)	0	0	0	0	0	0	0	0	0	0	0	0	0	0	0	0	0	0	0	0
L(387)	0	0	0	0	0	0	0	0	0	0	0	0	0	0	0	0	0	0	0	0
K(386)	0	0	0	0	0	0	0	0	0	0	0	0	0	0	0	0	0	0	0	0
T(385)	0	0	0	0	0	0	0	0	0	0	0	0	0	0	0	0	0	0	0	0
V(350)	0	0	0	0	0	0	0	0	0	0	0	0	0	0	0	0	0	0	0	0
A(348)	0	0	0	0	0	0	0	0	0	0	0	0	0	0	0	0	0	0	0	0
P(295)	0	0	0	0	0	0	0	0	0	0	0	0	0	0	0	0	0	0	0	0
V(320)	0	0	0	0	0	0	0	0	0	0	0	0	0	0	0	0	0	0	0	0
F(318)	0	0	0	0	0	0	0	0	0	0	0	0	0	0	0	0	0	0	0	0
N(317)	0	0	0	0	0	0	0	0	0	0	0	0	0	0	0	0	0	0	0	0
S(316)	0	0	0	0	0	0	0	0	0	0	0	0	0	0	0	0	0	0	0	0
T(315)	0	0	0	0	0	0	0	0	0	0	0	0	0	0	0	0	0	0	0	0
Y(313)	0	0	0	0	0	0	0	0	0	0	0	0	0	0	0	0	0	0	0	0
I(312)	0	0	0	0	0	0	0	0	0	0	0	0	0	0	0	0	0	0	0	0
G(311)	0	0	0	0	0	0	0	0	0	0	0	0	0	0	0	0	0	0	0	0
E(309)	0	0	0	0	0	0	0	0	0	0	0	0	0	0	0	0	0	0	0	0
V(308)	0	0	0	0	0	0	0	0	0	0	0	0	0	0	0	0	0	0	0	0
F(306)	0	0	0	0	0	0	0	0	0	0	0	0	0	0	0	0	0	0	0	0
K(304)	0	0	0	0	0	0	0	0	0	0	0	0	0	0	0	0	0	0	0	0
L(303)	0	0	0	0	0	0	0	0	0	0	0	0	0	0	0	0	0	0	0	0
T(302)	0	0	0	0	0	0	0	0	0	0	0	0	0	0	0	0	0	0	0	0
K(300)	0	0	0	0	0	0	0	0	0	0	0	0	0	0	0	0	0	0	0	0
T(299)	0	0	0	0	0	0	0	0	0	0	0	0	0	0	0	0	0	0	0	0
S(297)	0	0	0	0	0	0	0	0	0	0	0	0	0	0	0	0	0	0	0	0
L(296)	0	0	0	0	0	0	0	0	0	0	0	0	0	0	0	0	0	0	0	0
R(319)	0	0	0	0	0	0	0	0	0	0	0	0	0	0	0	0	0	0	0	0
Q(321)	0	0	0	0	0	0	0	0	0	0	0	0	0	0	0	0	0	0	0	0
F(347)	0	0	0	0	0	0	0	0	0	0	0	0	0	0	0	0	0	0	0	0
P(322)	0	0	0	0	0	0	0	0	0	0	0	0	0	0	0	0	0	0	0	0
T(345)	0	0	0	0	0	0	0	0	0	0	0	0	0	0	0	0	0	0	0	0
A(344)	0	0	0	0	0	0	0	0	0	0	0	0	0	0	0	0	0	0	0	0
N(343)	0	0	0	0	0	0	0	0	0	0	0	0	0	0	0	0	0	0	0	0
F(342)	0	0	0	0	0	0	0	0	0	0	0	0	0	0	0	0	0	0	0	0
F(338)	0	0	0	0	0	0	0	0	0	0	0	0	0	0	0	0	0	0	0	0
C(336)	0	0	0	0	0	0	0	0	0	0	0	0	0	0	0	0	0	0	0	0
L(335)	0	0	0	0	0	0	0	0	0	0	0	0	0	0	0	0	0	0	0	0
N(334)	0	0	0	0	0	0	0	0	0	0	0	0	0	0	0	0	0	0	0	0
T(333)	0	0	0	0	0	0	0	0	0	0	0	0	0	0	0	0	0	0	0	0
I(332)	0	0	0	0	0	0	0	0	0	0	0	0	0	0	0	0	0	0	0	0
N(331)	0	0	0	0	0	0	0	0	0	0	0	0	0	0	0	0	0	0	0	0
P(330)	0	0	0	0	0	0	0	0	0	0	0	0	0	0	0	0	0	0	0	0
F(329)	0	0	0	0	0	0	0	0	0	0	0	0	0	0	0	0	0	0	0	0
V(327)	0	0	0	0	0	0	0	0	0	0	0	0	0	0	0	0	0	0	0	0
I(326)	0	0	0	0	0	0	0	0	0	0	0	0	0	0	0	0	0	0	0	0
S(325)	0	0	0	0	0	0	0	0	0	0	0	0	0	0	0	0	0	0	0	0
T(323)	0	0	0	0	0	0	0	0	0	0	0	0	0	0	0	0	0	0	0	0
F(515)	0	0	0	0	0	0	0	0	0	0	0	0	0	0	0	0	0	0	0	0
S(637)	0	0	0	0	0	0	0	0	0	0	0	0	0	0	0	0	0	0	0	0
L(517)	0	0	0	0	0	0	0	0	0	0	0	0	0	0	0	0	0	0	0	0
I(1115)	0	0	0	0	0	0	0	0	0	0	0	0	0	0	0	0	0	0	0	0
F(1075)	0	0	0	0	0	0	0	0	0	0	0	0	0	0	0	0	0	0	0	0
N(1074)	0	0	0	0	0	0	0	0	0	0	0	0	0	0	0	0	0	0	0	0
K(1073)	0	0	0	0	0	0	0	0	0	0	0	0	0	0	0	0	0	0	0	0
E(1072)	0	0	0	0	0	0	0	0	0	0	0	0	0	0	0	0	0	0	0	0
A(1070)	0	0	0	0	0	0	0	0	0	0	0	0	0	0	0	0	0	0	0	0
V(1068)	0	0	0	0	0	0	0	0	0	0	0	0	0	0	0	0	0	0	0	0
Y(1067)	0	0	0	0	0	0	0	0	0	0	0	0	0	0	0	0	0	0	0	0
T(1066)	0	0	0	0	0	0	0	0	0	0	0	0	0	0	0	0	0	0	0	0
V(1065)	0	0	0	0	0	0	0	0	0	0	0	0	0	0	0	0	0	0	0	0
H(1064)	0	0	0	0	0	0	0	0	0	0	0	0	0	0	0	0	0	0	0	0
L(1063)	0	0	0	0	0	0	0	0	0	0	0	0	0	0	0	0	0	0	0	0
F(1062)	0	0	0	0	0	0	0	0	0	0	0	0	0	0	0	0	0	0	0	0
V(1061)	0	0	0	0	0	0	0	0	0	0	0	0	0	0	0	0	0	0	0	0
V(1060)	0	0	0	0	0	0	0	0	0	0	0	0	0	0	0	0	0	0	0	0
G(1059)	0	0	0	0	0	0	0	0	0	0	0	0	0	0	0	0	0	0	0	0
H(1058)	0	0	0	0	0	0	0	0	0	0	0	0	0	0	0	0	0	0	0	0
P(1057)	0	0	0	0	0	0	0	0	0	0	0	0	0	0	0	0	0	0	0	0
A(1056)	0	0	0	0	0	0	0	0	0	0	0	0	0	0	0	0	0	0	0	0
S(1055)	0	0	0	0	0	0	0	0	0	0	0	0	0	0	0	0	0	0	0	0
Q(1054)	0	0	0	0	0	0	0	0	0	0	0	0	0	0	0	0	0	0	0	0
P(1053)	0	0	0	0	0	0	0	0	0	0	0	0	0	0	0	0	0	0	0	0
F(1052)	0	0	0	0	0	0	0	0	0	0	0	0	0	0	0	0	0	0	0	0
S(1051)	0	0	0	0	0	0	0	0	0	0	0	0	0	0	0	0	0	0	0	0
M(1050)	0	0	0	0	0	0	0	0	0	0	0	0	0	0	0	0	0	0	0	0
L(1049)	0	0	0	0	0	0	0	0	0	0	0	0	0	0	0	0	0	0	0	0
Y(1047)	0	0	0	0	0	0	0	0	0	0	0	0	0	0	0	0	0	0	0	0
G(1046)	0	0	0	0	0	0	0	0	0	0	0	0	0	0	0	0	0	0	0	0
K(1045)	0	0	0	0	0	0	0	0	0	0	0	0	0	0	0	0	0	0	0	0
G(1044)	0	0	0	0	0	0	0	0	0	0	0	0	0	0	0	0	0	0	0	0
T(1076)	0	0	0	0	0	0	0	0	0	0	0	0	0	0	0	0	0	0	0	0
T(1077)	0	0	0	0	0	0	0	0	0	0	0	0	0	0	0	0	0	0	0	0
P(1079)	0	0	0	0	0	0	0	0	0	0	0	0	0	0	0	0	0	0	0	0
S(1097)	0	0	0	0	0	0	0	0	0	0	0	0	0	0	0	0	0	0	0	0
Q(1113)	0	0	0	0	0	0	0	0	0	0	0	0	0	0	0	0	0	0	0	0
P(1112)	0	0	0	0	0	0	0	0	0	0	0	0	0	0	0	0	0	0	0	0
Y(1110)	0	0	0	0	0	0	0	0	0	0	0	0	0	0	0	0	0	0	0	0
F(1109)	0	0	0	0	0	0	0	0	0	0	0	0	0	0	0	0	0	0	0	0
N(1108)	0	0	0	0	0	0	0	0	0	0	0	0	0	0	0	0	0	0	0	0
R(1107)	0	0	0	0	0	0	0	0	0	0	0	0	0	0	0	0	0	0	0	0
T(1105)	0	0	0	0	0	0	0	0	0	0	0	0	0	0	0	0	0	0	0	0
V(1104)	0	0	0	0	0	0	0	0	0	0	0	0	0	0	0	0	0	0	0	0
F(1103)	0	0	0	0	0	0	0	0	0	0	0	0	0	0	0	0	0	0	0	0
W(1102)	0	0	0	0	0	0	0	0	0	0	0	0	0	0	0	0	0	0	0	0
T(1100)	0	0	0	0	0	0	0	0	0	0	0	0	0	0	0	0	0	0	0	0
G(1099)	0	0	0	0	0	0	0	0	0	0	0	0	0	0	0	0	0	0	0	0
N(1098)	0	0	0	0	0	0	0	0	0	0	0	0	0	0	0	0	0	0	0	0
V(1096)	0	0	0	0	0	0	0	0	0	0	0	0	0	0	0	0	0	0	0	0
A(1080)	0	0	0	0	0	0	0	0	0	0	0	0	0	0	0	0	0	0	0	0
F(1095)	0	0	0	0	0	0	0	0	0	0	0	0	0	0	0	0	0	0	0	0
V(1094)	0	0	0	0	0	0	0	0	0	0	0	0	0	0	0	0	0	0	0	0
G(1093)	0	0	0	0	0	0	0	0	0	0	0	0	0	0	0	0	0	0	0	0
E(1092)	0	0	0	0	0	0	0	0	0	0	0	0	0	0	0	0	0	0	0	0
R(1091)	0	0	0	0	0	0	0	0	0	0	0	0	0	0	0	0	0	0	0	0
F(1089)	0	0	0	0	0	0	0	0	0	0	0	0	0	0	0	0	0	0	0	0
A(1087)	0	0	0	0	0	0	0	0	0	0	0	0	0	0	0	0	0	0	0	0
K(1086)	0	0	0	0	0	0	0	0	0	0	0	0	0	0	0	0	0	0	0	0
G(1085)	0	0	0	0	0	0	0	0	0	0	0	0	0	0	0	0	0	0	0	0
D(1084)	0	0	0	0	0	0	0	0	0	0	0	0	0	0	0	0	0	0	0	0
H(1083)	0	0	0	0	0	0	0	0	0	0	0	0	0	0	0	0	0	0	0	0
C(1082)	0	0	0	0	0	0	0	0	0	0	0	0	0	0	0	0	0	0	0	0
I(1081)	0	0	0	0	0	0	0	0	0	0	0	0	0	0	0	0	0	0	0	0
C(1043)	0	0	0	0	0	0	0	0	0	0	0	0	0	0	0	0	0	0	0	0
F(1042)	0	0	0	0	0	0	0	0	0	0	0	0	0	0	0	0	0	0	0	0
D(1041)	0	0	0	0	0	0	0	0	0	0	0	0	0	0	0	0	0	0	0	0
E(988)	0	0	0	0	0	0	0	0	0	0	0	0	0	0	0	0	0	0	0	0
L(1001)	0	0	0	0	0	0	0	0	0	0	0	0	0	0	0	0	0	0	0	0
R(1000)	0	0	0	0	0	0	0	0	0	0	0	0	0	0	0	0	0	0	0	0
G(999)	0	0	0	0	0	0	0	0	0	0	0	0	0	0	0	0	0	0	0	0
T(998)	0	0	0	0	0	0	0	0	0	0	0	0	0	0	0	0	0	0	0	0
I(997)	0	0	0	0	0	0	0	0	0	0	0	0	0	0	0	0	0	0	0	0
L(996)	0	0	0	0	0	0	0	0	0	0	0	0	0	0	0	0	0	0	0	0
R(995)	0	0	0	0	0	0	0	0	0	0	0	0	0	0	0	0	0	0	0	0
D(994)	0	0	0	0	0	0	0	0	0	0	0	0	0	0	0	0	0	0	0	0
I(993)	0	0	0	0	0	0	0	0	0	0	0	0	0	0	0	0	0	0	0	0
Q(992)	0	0	0	0	0	0	0	0	0	0	0	0	0	0	0	0	0	0	0	0
V(991)	0	0	0	0	0	0	0	0	0	0	0	0	0	0	0	0	0	0	0	0
E(990)	0	0	0	0	0	0	0	0	0	0	0	0	0	0	0	0	0	0	0	0
A(989)	0	0	0	0	0	0	0	0	0	0	0	0	0	0	0	0	0	0	0	0
K(986)	0	0	0	0	0	0	0	0	0	0	0	0	0	0	0	0	0	0	0	0
S(1003)	0	0	0	0	0	0	0	0	0	0	0	0	0	0	0	0	0	0	0	0
D(985)	0	0	0	0	0	0	0	0	0	0	0	0	0	0	0	0	0	0	0	0
L(984)	0	0	0	0	0	0	0	0	0	0	0	0	0	0	0	0	0	0	0	0
R(983)	0	0	0	0	0	0	0	0	0	0	0	0	0	0	0	0	0	0	0	0
S(982)	0	0	0	0	0	0	0	0	0	0	0	0	0	0	0	0	0	0	0	0
D(979)	0	0	0	0	0	0	0	0	0	0	0	0	0	0	0	0	0	0	0	0
N(978)	0	0	0	0	0	0	0	0	0	0	0	0	0	0	0	0	0	0	0	0
L(977)	0	0	0	0	0	0	0	0	0	0	0	0	0	0	0	0	0	0	0	0
V(976)	0	0	0	0	0	0	0	0	0	0	0	0	0	0	0	0	0	0	0	0
I(973)	0	0	0	0	0	0	0	0	0	0	0	0	0	0	0	0	0	0	0	0
A(972)	0	0	0	0	0	0	0	0	0	0	0	0	0	0	0	0	0	0	0	0
G(971)	0	0	0	0	0	0	0	0	0	0	0	0	0	0	0	0	0	0	0	0
F(970)	0	0	0	0	0	0	0	0	0	0	0	0	0	0	0	0	0	0	0	0
S(968)	0	0	0	0	0	0	0	0	0	0	0	0	0	0	0	0	0	0	0	0
Q(1002)	0	0	0	0	0	0	0	0	0	0	0	0	0	0	0	0	0	0	0	0
L(1004)	0	0	0	0	0	0	0	0	0	0	0	0	0	0	0	0	0	0	0	0
V(1040)	0	0	0	0	0	0	0	0	0	0	0	0	0	0	0	0	0	0	0	0
A(1025)	0	0	0	0	0	0	0	0	0	0	0	0	0	0	0	0	0	0	0	0
R(1039)	0	0	0	0	0	0	0	0	0	0	0	0	0	0	0	0	0	0	0	0
K(1038)	0	0	0	0	0	0	0	0	0	0	0	0	0	0	0	0	0	0	0	0
S(1037)	0	0	0	0	0	0	0	0	0	0	0	0	0	0	0	0	0	0	0	0
Q(1036)	0	0	0	0	0	0	0	0	0	0	0	0	0	0	0	0	0	0	0	0
G(1035)	0	0	0	0	0	0	0	0	0	0	0	0	0	0	0	0	0	0	0	0
L(1034)	0	0	0	0	0	0	0	0	0	0	0	0	0	0	0	0	0	0	0	0
V(1033)	0	0	0	0	0	0	0	0	0	0	0	0	0	0	0	0	0	0	0	0
C(1032)	0	0	0	0	0	0	0	0	0	0	0	0	0	0	0	0	0	0	0	0
E(1031)	0	0	0	0	0	0	0	0	0	0	0	0	0	0	0	0	0	0	0	0
S(1030)	0	0	0	0	0	0	0	0	0	0	0	0	0	0	0	0	0	0	0	0
M(1029)	0	0	0	0	0	0	0	0	0	0	0	0	0	0	0	0	0	0	0	0
K(1028)	0	0	0	0	0	0	0	0	0	0	0	0	0	0	0	0	0	0	0	0
T(1027)	0	0	0	0	0	0	0	0	0	0	0	0	0	0	0	0	0	0	0	0
L(1024)	0	0	0	0	0	0	0	0	0	0	0	0	0	0	0	0	0	0	0	0
Q(1005)	0	0	0	0	0	0	0	0	0	0	0	0	0	0	0	0	0	0	0	0
N(1023)	0	0	0	0	0	0	0	0	0	0	0	0	0	0	0	0	0	0	0	0
A(1022)	0	0	0	0	0	0	0	0	0	0	0	0	0	0	0	0	0	0	0	0
A(1020)	0	0	0	0	0	0	0	0	0	0	0	0	0	0	0	0	0	0	0	0
A(1016)	0	0	0	0	0	0	0	0	0	0	0	0	0	0	0	0	0	0	0	0
R(1014)	0	0	0	0	0	0	0	0	0	0	0	0	0	0	0	0	0	0	0	0
I(1013)	0	0	0	0	0	0	0	0	0	0	0	0	0	0	0	0	0	0	0	0
L(1012)	0	0	0	0	0	0	0	0	0	0	0	0	0	0	0	0	0	0	0	0
Q(1011)	0	0	0	0	0	0	0	0	0	0	0	0	0	0	0	0	0	0	0	0
Q(1010)	0	0	0	0	0	0	0	0	0	0	0	0	0	0	0	0	0	0	0	0
T(1009)	0	0	0	0	0	0	0	0	0	0	0	0	0	0	0	0	0	0	0	0
V(1008)	0	0	0	0	0	0	0	0	0	0	0	0	0	0	0	0	0	0	0	0
Y(1007)	0	0	0	0	0	0	0	0	0	0	0	0	0	0	0	0	0	0	0	0
T(1006)	0	0	0	0	0	0	0	0	0	0	0	0	0	0	0	0	0	0	0	0
I(1114)	0	0	0	0	0	0	0	0	0	0	0	0	0	0	0	0	0	0	0	0
T(1116)	0	0	0	0	0	0	0	0	0	0	0	0	0	0	0	0	0	0	0	0
Q(965)	0	0	0	0	0	0	0	0	0	0	0	0	0	0	0	0	0	0	0	0
T(1117)	0	0	0	0	0	0	0	0	0	0	0	0	0	0	0	0	0	0	0	0
I(1232)	0	0	0	0	0	0	0	0	0	0	0	0	0	0	0	0	0	0	0	0
T(1231)	0	0	0	0	0	0	0	0	0	0	0	0	0	0	0	0	0	0	0	0
M(1229)	0	0	0	0	0	0	0	0	0	0	0	0	0	0	0	0	0	0	0	0
V(1228)	0	0	0	0	0	0	0	0	0	0	0	0	0	0	0	0	0	0	0	0
I(1227)	0	0	0	0	0	0	0	0	0	0	0	0	0	0	0	0	0	0	0	0
A(1226)	0	0	0	0	0	0	0	0	0	0	0	0	0	0	0	0	0	0	0	0
I(1225)	0	0	0	0	0	0	0	0	0	0	0	0	0	0	0	0	0	0	0	0
L(1224)	0	0	0	0	0	0	0	0	0	0	0	0	0	0	0	0	0	0	0	0
G(1223)	0	0	0	0	0	0	0	0	0	0	0	0	0	0	0	0	0	0	0	0
A(1222)	0	0	0	0	0	0	0	0	0	0	0	0	0	0	0	0	0	0	0	0
I(1221)	0	0	0	0	0	0	0	0	0	0	0	0	0	0	0	0	0	0	0	0
F(1220)	0	0	0	0	0	0	0	0	0	0	0	0	0	0	0	0	0	0	0	0
G(1219)	0	0	0	0	0	0	0	0	0	0	0	0	0	0	0	0	0	0	0	0
L(1218)	0	0	0	0	0	0	0	0	0	0	0	0	0	0	0	0	0	0	0	0
W(1217)	0	0	0	0	0	0	0	0	0	0	0	0	0	0	0	0	0	0	0	0
I(1216)	0	0	0	0	0	0	0	0	0	0	0	0	0	0	0	0	0	0	0	0
Y(1215)	0	0	0	0	0	0	0	0	0	0	0	0	0	0	0	0	0	0	0	0
W(1214)	0	0	0	0	0	0	0	0	0	0	0	0	0	0	0	0	0	0	0	0
W(1212)	0	0	0	0	0	0	0	0	0	0	0	0	0	0	0	0	0	0	0	0
K(1211)	0	0	0	0	0	0	0	0	0	0	0	0	0	0	0	0	0	0	0	0
I(1210)	0	0	0	0	0	0	0	0	0	0	0	0	0	0	0	0	0	0	0	0
Y(1209)	0	0	0	0	0	0	0	0	0	0	0	0	0	0	0	0	0	0	0	0
Q(1208)	0	0	0	0	0	0	0	0	0	0	0	0	0	0	0	0	0	0	0	0
E(1207)	0	0	0	0	0	0	0	0	0	0	0	0	0	0	0	0	0	0	0	0
Y(1206)	0	0	0	0	0	0	0	0	0	0	0	0	0	0	0	0	0	0	0	0
K(1205)	0	0	0	0	0	0	0	0	0	0	0	0	0	0	0	0	0	0	0	0
G(1204)	0	0	0	0	0	0	0	0	0	0	0	0	0	0	0	0	0	0	0	0
L(1203)	0	0	0	0	0	0	0	0	0	0	0	0	0	0	0	0	0	0	0	0
Q(1201)	0	0	0	0	0	0	0	0	0	0	0	0	0	0	0	0	0	0	0	0
M(1233)	0	0	0	0	0	0	0	0	0	0	0	0	0	0	0	0	0	0	0	0
L(1234)	0	0	0	0	0	0	0	0	0	0	0	0	0	0	0	0	0	0	0	0
C(1235)	0	0	0	0	0	0	0	0	0	0	0	0	0	0	0	0	0	0	0	0
F(1256)	0	0	0	0	0	0	0	0	0	0	0	0	0	0	0	0	0	0	0	0
H(1271)	0	0	0	0	0	0	0	0	0	0	0	0	0	0	0	0	0	0	0	0
L(1270)	0	0	0	0	0	0	0	0	0	0	0	0	0	0	0	0	0	0	0	0
K(1269)	0	0	0	0	0	0	0	0	0	0	0	0	0	0	0	0	0	0	0	0
V(1268)	0	0	0	0	0	0	0	0	0	0	0	0	0	0	0	0	0	0	0	0
G(1267)	0	0	0	0	0	0	0	0	0	0	0	0	0	0	0	0	0	0	0	0
L(1265)	0	0	0	0	0	0	0	0	0	0	0	0	0	0	0	0	0	0	0	0
V(1264)	0	0	0	0	0	0	0	0	0	0	0	0	0	0	0	0	0	0	0	0
E(1262)	0	0	0	0	0	0	0	0	0	0	0	0	0	0	0	0	0	0	0	0
S(1261)	0	0	0	0	0	0	0	0	0	0	0	0	0	0	0	0	0	0	0	0
D(1260)	0	0	0	0	0	0	0	0	0	0	0	0	0	0	0	0	0	0	0	0
D(1259)	0	0	0	0	0	0	0	0	0	0	0	0	0	0	0	0	0	0	0	0
E(1258)	0	0	0	0	0	0	0	0	0	0	0	0	0	0	0	0	0	0	0	0
D(1257)	0	0	0	0	0	0	0	0	0	0	0	0	0	0	0	0	0	0	0	0
K(1255)	0	0	0	0	0	0	0	0	0	0	0	0	0	0	0	0	0	0	0	0
C(1236)	0	0	0	0	0	0	0	0	0	0	0	0	0	0	0	0	0	0	0	0
C(1254)	0	0	0	0	0	0	0	0	0	0	0	0	0	0	0	0	0	0	0	0
C(1253)	0	0	0	0	0	0	0	0	0	0	0	0	0	0	0	0	0	0	0	0
C(1250)	0	0	0	0	0	0	0	0	0	0	0	0	0	0	0	0	0	0	0	0
S(1249)	0	0	0	0	0	0	0	0	0	0	0	0	0	0	0	0	0	0	0	0
C(1248)	0	0	0	0	0	0	0	0	0	0	0	0	0	0	0	0	0	0	0	0
C(1247)	0	0	0	0	0	0	0	0	0	0	0	0	0	0	0	0	0	0	0	0
K(1245)	0	0	0	0	0	0	0	0	0	0	0	0	0	0	0	0	0	0	0	0
L(1244)	0	0	0	0	0	0	0	0	0	0	0	0	0	0	0	0	0	0	0	0
S(1242)	0	0	0	0	0	0	0	0	0	0	0	0	0	0	0	0	0	0	0	0
C(1241)	0	0	0	0	0	0	0	0	0	0	0	0	0	0	0	0	0	0	0	0
C(1240)	0	0	0	0	0	0	0	0	0	0	0	0	0	0	0	0	0	0	0	0
S(1239)	0	0	0	0	0	0	0	0	0	0	0	0	0	0	0	0	0	0	0	0
T(1238)	0	0	0	0	0	0	0	0	0	0	0	0	0	0	0	0	0	0	0	0
I(1198)	0	0	0	0	0	0	0	0	0	0	0	0	0	0	0	0	0	0	0	0
L(1197)	0	0	0	0	0	0	0	0	0	0	0	0	0	0	0	0	0	0	0	0
S(1196)	0	0	0	0	0	0	0	0	0	0	0	0	0	0	0	0	0	0	0	0
N(1135)	0	0	0	0	0	0	0	0	0	0	0	0	0	0	0	0	0	0	0	0
K(1154)	0	0	0	0	0	0	0	0	0	0	0	0	0	0	0	0	0	0	0	0
L(1152)	0	0	0	0	0	0	0	0	0	0	0	0	0	0	0	0	0	0	0	0
E(1151)	0	0	0	0	0	0	0	0	0	0	0	0	0	0	0	0	0	0	0	0
K(1149)	0	0	0	0	0	0	0	0	0	0	0	0	0	0	0	0	0	0	0	0
F(1148)	0	0	0	0	0	0	0	0	0	0	0	0	0	0	0	0	0	0	0	0
L(1145)	0	0	0	0	0	0	0	0	0	0	0	0	0	0	0	0	0	0	0	0
P(1143)	0	0	0	0	0	0	0	0	0	0	0	0	0	0	0	0	0	0	0	0
Q(1142)	0	0	0	0	0	0	0	0	0	0	0	0	0	0	0	0	0	0	0	0
L(1141)	0	0	0	0	0	0	0	0	0	0	0	0	0	0	0	0	0	0	0	0
P(1140)	0	0	0	0	0	0	0	0	0	0	0	0	0	0	0	0	0	0	0	0
Y(1138)	0	0	0	0	0	0	0	0	0	0	0	0	0	0	0	0	0	0	0	0
V(1137)	0	0	0	0	0	0	0	0	0	0	0	0	0	0	0	0	0	0	0	0
T(1136)	0	0	0	0	0	0	0	0	0	0	0	0	0	0	0	0	0	0	0	0
N(1134)	0	0	0	0	0	0	0	0	0	0	0	0	0	0	0	0	0	0	0	0
F(1156)	0	0	0	0	0	0	0	0	0	0	0	0	0	0	0	0	0	0	0	0
V(1133)	0	0	0	0	0	0	0	0	0	0	0	0	0	0	0	0	0	0	0	0
I(1132)	0	0	0	0	0	0	0	0	0	0	0	0	0	0	0	0	0	0	0	0
G(1131)	0	0	0	0	0	0	0	0	0	0	0	0	0	0	0	0	0	0	0	0
V(1128)	0	0	0	0	0	0	0	0	0	0	0	0	0	0	0	0	0	0	0	0
D(1127)	0	0	0	0	0	0	0	0	0	0	0	0	0	0	0	0	0	0	0	0
C(1126)	0	0	0	0	0	0	0	0	0	0	0	0	0	0	0	0	0	0	0	0
G(1124)	0	0	0	0	0	0	0	0	0	0	0	0	0	0	0	0	0	0	0	0
S(1123)	0	0	0	0	0	0	0	0	0	0	0	0	0	0	0	0	0	0	0	0
V(1122)	0	0	0	0	0	0	0	0	0	0	0	0	0	0	0	0	0	0	0	0
F(1121)	0	0	0	0	0	0	0	0	0	0	0	0	0	0	0	0	0	0	0	0
T(1120)	0	0	0	0	0	0	0	0	0	0	0	0	0	0	0	0	0	0	0	0
N(1119)	0	0	0	0	0	0	0	0	0	0	0	0	0	0	0	0	0	0	0	0
D(1118)	0	0	0	0	0	0	0	0	0	0	0	0	0	0	0	0	0	0	0	0
Y(1155)	0	0	0	0	0	0	0	0	0	0	0	0	0	0	0	0	0	0	0	0
K(1157)	0	0	0	0	0	0	0	0	0	0	0	0	0	0	0	0	0	0	0	0
N(1194)	0	0	0	0	0	0	0	0	0	0	0	0	0	0	0	0	0	0	0	0
V(1176)	0	0	0	0	0	0	0	0	0	0	0	0	0	0	0	0	0	0	0	0
L(1193)	0	0	0	0	0	0	0	0	0	0	0	0	0	0	0	0	0	0	0	0
K(1191)	0	0	0	0	0	0	0	0	0	0	0	0	0	0	0	0	0	0	0	0
A(1190)	0	0	0	0	0	0	0	0	0	0	0	0	0	0	0	0	0	0	0	0
V(1189)	0	0	0	0	0	0	0	0	0	0	0	0	0	0	0	0	0	0	0	0
E(1188)	0	0	0	0	0	0	0	0	0	0	0	0	0	0	0	0	0	0	0	0
N(1187)	0	0	0	0	0	0	0	0	0	0	0	0	0	0	0	0	0	0	0	0
L(1186)	0	0	0	0	0	0	0	0	0	0	0	0	0	0	0	0	0	0	0	0
D(1184)	0	0	0	0	0	0	0	0	0	0	0	0	0	0	0	0	0	0	0	0
I(1183)	0	0	0	0	0	0	0	0	0	0	0	0	0	0	0	0	0	0	0	0
E(1182)	0	0	0	0	0	0	0	0	0	0	0	0	0	0	0	0	0	0	0	0
I(1179)	0	0	0	0	0	0	0	0	0	0	0	0	0	0	0	0	0	0	0	0
N(1178)	0	0	0	0	0	0	0	0	0	0	0	0	0	0	0	0	0	0	0	0
V(1177)	0	0	0	0	0	0	0	0	0	0	0	0	0	0	0	0	0	0	0	0
S(1175)	0	0	0	0	0	0	0	0	0	0	0	0	0	0	0	0	0	0	0	0
N(1158)	0	0	0	0	0	0	0	0	0	0	0	0	0	0	0	0	0	0	0	0
A(1174)	0	0	0	0	0	0	0	0	0	0	0	0	0	0	0	0	0	0	0	0
N(1173)	0	0	0	0	0	0	0	0	0	0	0	0	0	0	0	0	0	0	0	0
I(1172)	0	0	0	0	0	0	0	0	0	0	0	0	0	0	0	0	0	0	0	0
G(1171)	0	0	0	0	0	0	0	0	0	0	0	0	0	0	0	0	0	0	0	0
S(1170)	0	0	0	0	0	0	0	0	0	0	0	0	0	0	0	0	0	0	0	0
I(1169)	0	0	0	0	0	0	0	0	0	0	0	0	0	0	0	0	0	0	0	0
D(1168)	0	0	0	0	0	0	0	0	0	0	0	0	0	0	0	0	0	0	0	0
V(1164)	0	0	0	0	0	0	0	0	0	0	0	0	0	0	0	0	0	0	0	0
D(1163)	0	0	0	0	0	0	0	0	0	0	0	0	0	0	0	0	0	0	0	0
P(1162)	0	0	0	0	0	0	0	0	0	0	0	0	0	0	0	0	0	0	0	0
S(1161)	0	0	0	0	0	0	0	0	0	0	0	0	0	0	0	0	0	0	0	0
T(1160)	0	0	0	0	0	0	0	0	0	0	0	0	0	0	0	0	0	0	0	0
H(1159)	0	0	0	0	0	0	0	0	0	0	0	0	0	0	0	0	0	0	0	0
L(966)	0	0	0	0	0	0	0	0	0	0	0	0	0	0	0	0	0	0	0	0
K(964)	0	0	0	0	0	0	0	0	0	0	0	0	0	0	0	0	0	0	0	0
L(518)	0	0	0	0	0	0	0	0	0	0	0	0	0	0	0	0	0	0	0	0
C(743)	0	0	0	0	0	0	0	0	0	0	0	0	0	0	0	0	0	0	0	0
P(665)	0	0	0	0	0	0	0	0	0	0	0	0	0	0	0	0	0	0	0	0
D(663)	0	0	0	0	0	0	0	0	0	0	0	0	0	0	0	0	0	0	0	0
C(662)	0	0	0	0	0	0	0	0	0	0	0	0	0	0	0	0	0	0	0	0
Y(660)	0	0	0	0	0	0	0	0	0	0	0	0	0	0	0	0	0	0	0	0
S(659)	0	0	0	0	0	0	0	0	0	0	0	0	0	0	0	0	0	0	0	0
N(657)	0	0	0	0	0	0	0	0	0	0	0	0	0	0	0	0	0	0	0	0
V(656)	0	0	0	0	0	0	0	0	0	0	0	0	0	0	0	0	0	0	0	0
E(654)	0	0	0	0	0	0	0	0	0	0	0	0	0	0	0	0	0	0	0	0
I(651)	0	0	0	0	0	0	0	0	0	0	0	0	0	0	0	0	0	0	0	0
L(650)	0	0	0	0	0	0	0	0	0	0	0	0	0	0	0	0	0	0	0	0
C(649)	0	0	0	0	0	0	0	0	0	0	0	0	0	0	0	0	0	0	0	0
G(648)	0	0	0	0	0	0	0	0	0	0	0	0	0	0	0	0	0	0	0	0
A(647)	0	0	0	0	0	0	0	0	0	0	0	0	0	0	0	0	0	0	0	0
T(645)	0	0	0	0	0	0	0	0	0	0	0	0	0	0	0	0	0	0	0	0
Q(644)	0	0	0	0	0	0	0	0	0	0	0	0	0	0	0	0	0	0	0	0
N(641)	0	0	0	0	0	0	0	0	0	0	0	0	0	0	0	0	0	0	0	0
G(639)	0	0	0	0	0	0	0	0	0	0	0	0	0	0	0	0	0	0	0	0
T(638)	0	0	0	0	0	0	0	0	0	0	0	0	0	0	0	0	0	0	0	0
Y(1272)	0	0	0	0	0	0	0	0	0	0	0	0	0	0	0	0	0	0	0	0
Y(636)	0	0	0	0	0	0	0	0	0	0	0	0	0	0	0	0	0	0	0	0
V(635)	0	0	0	0	0	0	0	0	0	0	0	0	0	0	0	0	0	0	0	0
R(634)	0	0	0	0	0	0	0	0	0	0	0	0	0	0	0	0	0	0	0	0
W(633)	0	0	0	0	0	0	0	0	0	0	0	0	0	0	0	0	0	0	0	0
T(632)	0	0	0	0	0	0	0	0	0	0	0	0	0	0	0	0	0	0	0	0
P(631)	0	0	0	0	0	0	0	0	0	0	0	0	0	0	0	0	0	0	0	0
T(630)	0	0	0	0	0	0	0	0	0	0	0	0	0	0	0	0	0	0	0	0
L(629)	0	0	0	0	0	0	0	0	0	0	0	0	0	0	0	0	0	0	0	0
Q(628)	0	0	0	0	0	0	0	0	0	0	0	0	0	0	0	0	0	0	0	0
A(626)	0	0	0	0	0	0	0	0	0	0	0	0	0	0	0	0	0	0	0	0
I(666)	0	0	0	0	0	0	0	0	0	0	0	0	0	0	0	0	0	0	0	0
A(668)	0	0	0	0	0	0	0	0	0	0	0	0	0	0	0	0	0	0	0	0
I(670)	0	0	0	0	0	0	0	0	0	0	0	0	0	0	0	0	0	0	0	0
F(718)	0	0	0	0	0	0	0	0	0	0	0	0	0	0	0	0	0	0	0	0
M(740)	0	0	0	0	0	0	0	0	0	0	0	0	0	0	0	0	0	0	0	0
T(739)	0	0	0	0	0	0	0	0	0	0	0	0	0	0	0	0	0	0	0	0
C(738)	0	0	0	0	0	0	0	0	0	0	0	0	0	0	0	0	0	0	0	0
D(737)	0	0	0	0	0	0	0	0	0	0	0	0	0	0	0	0	0	0	0	0
V(736)	0	0	0	0	0	0	0	0	0	0	0	0	0	0	0	0	0	0	0	0
S(735)	0	0	0	0	0	0	0	0	0	0	0	0	0	0	0	0	0	0	0	0
T(734)	0	0	0	0	0	0	0	0	0	0	0	0	0	0	0	0	0	0	0	0
S(730)	0	0	0	0	0	0	0	0	0	0	0	0	0	0	0	0	0	0	0	0
P(728)	0	0	0	0	0	0	0	0	0	0	0	0	0	0	0	0	0	0	0	0
T(724)	0	0	0	0	0	0	0	0	0	0	0	0	0	0	0	0	0	0	0	0
T(723)	0	0	0	0	0	0	0	0	0	0	0	0	0	0	0	0	0	0	0	0
V(722)	0	0	0	0	0	0	0	0	0	0	0	0	0	0	0	0	0	0	0	0
T(719)	0	0	0	0	0	0	0	0	0	0	0	0	0	0	0	0	0	0	0	0
I(714)	0	0	0	0	0	0	0	0	0	0	0	0	0	0	0	0	0	0	0	0
C(671)	0	0	0	0	0	0	0	0	0	0	0	0	0	0	0	0	0	0	0	0
A(713)	0	0	0	0	0	0	0	0	0	0	0	0	0	0	0	0	0	0	0	0
I(712)	0	0	0	0	0	0	0	0	0	0	0	0	0	0	0	0	0	0	0	0
S(711)	0	0	0	0	0	0	0	0	0	0	0	0	0	0	0	0	0	0	0	0
A(706)	0	0	0	0	0	0	0	0	0	0	0	0	0	0	0	0	0	0	0	0
N(703)	0	0	0	0	0	0	0	0	0	0	0	0	0	0	0	0	0	0	0	0
I(693)	0	0	0	0	0	0	0	0	0	0	0	0	0	0	0	0	0	0	0	0
I(692)	0	0	0	0	0	0	0	0	0	0	0	0	0	0	0	0	0	0	0	0
S(691)	0	0	0	0	0	0	0	0	0	0	0	0	0	0	0	0	0	0	0	0
Q(690)	0	0	0	0	0	0	0	0	0	0	0	0	0	0	0	0	0	0	0	0
R(683)	0	0	0	0	0	0	0	0	0	0	0	0	0	0	0	0	0	0	0	0
T(676)	0	0	0	0	0	0	0	0	0	0	0	0	0	0	0	0	0	0	0	0
Y(674)	0	0	0	0	0	0	0	0	0	0	0	0	0	0	0	0	0	0	0	0
S(673)	0	0	0	0	0	0	0	0	0	0	0	0	0	0	0	0	0	0	0	0
H(625)	0	0	0	0	0	0	0	0	0	0	0	0	0	0	0	0	0	0	0	0
I(624)	0	0	0	0	0	0	0	0	0	0	0	0	0	0	0	0	0	0	0	0
A(623)	0	0	0	0	0	0	0	0	0	0	0	0	0	0	0	0	0	0	0	0
L(552)	0	0	0	0	0	0	0	0	0	0	0	0	0	0	0	0	0	0	0	0
T(573)	0	0	0	0	0	0	0	0	0	0	0	0	0	0	0	0	0	0	0	0
D(571)	0	0	0	0	0	0	0	0	0	0	0	0	0	0	0	0	0	0	0	0
R(567)	0	0	0	0	0	0	0	0	0	0	0	0	0	0	0	0	0	0	0	0
G(566)	0	0	0	0	0	0	0	0	0	0	0	0	0	0	0	0	0	0	0	0
F(565)	0	0	0	0	0	0	0	0	0	0	0	0	0	0	0	0	0	0	0	0
Q(564)	0	0	0	0	0	0	0	0	0	0	0	0	0	0	0	0	0	0	0	0
Q(563)	0	0	0	0	0	0	0	0	0	0	0	0	0	0	0	0	0	0	0	0
F(562)	0	0	0	0	0	0	0	0	0	0	0	0	0	0	0	0	0	0	0	0
P(561)	0	0	0	0	0	0	0	0	0	0	0	0	0	0	0	0	0	0	0	0
L(560)	0	0	0	0	0	0	0	0	0	0	0	0	0	0	0	0	0	0	0	0
F(559)	0	0	0	0	0	0	0	0	0	0	0	0	0	0	0	0	0	0	0	0
K(557)	0	0	0	0	0	0	0	0	0	0	0	0	0	0	0	0	0	0	0	0
E(554)	0	0	0	0	0	0	0	0	0	0	0	0	0	0	0	0	0	0	0	0
V(551)	0	0	0	0	0	0	0	0	0	0	0	0	0	0	0	0	0	0	0	0
V(576)	0	0	0	0	0	0	0	0	0	0	0	0	0	0	0	0	0	0	0	0
T(549)	0	0	0	0	0	0	0	0	0	0	0	0	0	0	0	0	0	0	0	0
G(548)	0	0	0	0	0	0	0	0	0	0	0	0	0	0	0	0	0	0	0	0
L(546)	0	0	0	0	0	0	0	0	0	0	0	0	0	0	0	0	0	0	0	0
G(545)	0	0	0	0	0	0	0	0	0	0	0	0	0	0	0	0	0	0	0	0
F(543)	0	0	0	0	0	0	0	0	0	0	0	0	0	0	0	0	0	0	0	0
N(542)	0	0	0	0	0	0	0	0	0	0	0	0	0	0	0	0	0	0	0	0
F(541)	0	0	0	0	0	0	0	0	0	0	0	0	0	0	0	0	0	0	0	0
K(537)	0	0	0	0	0	0	0	0	0	0	0	0	0	0	0	0	0	0	0	0
N(532)	0	0	0	0	0	0	0	0	0	0	0	0	0	0	0	0	0	0	0	0
K(528)	0	0	0	0	0	0	0	0	0	0	0	0	0	0	0	0	0	0	0	0
G(526)	0	0	0	0	0	0	0	0	0	0	0	0	0	0	0	0	0	0	0	0
C(525)	0	0	0	0	0	0	0	0	0	0	0	0	0	0	0	0	0	0	0	0
V(524)	0	0	0	0	0	0	0	0	0	0	0	0	0	0	0	0	0	0	0	0
D(574)	0	0	0	0	0	0	0	0	0	0	0	0	0	0	0	0	0	0	0	0
R(577)	0	0	0	0	0	0	0	0	0	0	0	0	0	0	0	0	0	0	0	0
P(621)	0	0	0	0	0	0	0	0	0	0	0	0	0	0	0	0	0	0	0	0
V(597)	0	0	0	0	0	0	0	0	0	0	0	0	0	0	0	0	0	0	0	0
V(620)	0	0	0	0	0	0	0	0	0	0	0	0	0	0	0	0	0	0	0	0
T(618)	0	0	0	0	0	0	0	0	0	0	0	0	0	0	0	0	0	0	0	0
N(616)	0	0	0	0	0	0	0	0	0	0	0	0	0	0	0	0	0	0	0	0
V(615)	0	0	0	0	0	0	0	0	0	0	0	0	0	0	0	0	0	0	0	0
L(611)	0	0	0	0	0	0	0	0	0	0	0	0	0	0	0	0	0	0	0	0
V(610)	0	0	0	0	0	0	0	0	0	0	0	0	0	0	0	0	0	0	0	0
A(609)	0	0	0	0	0	0	0	0	0	0	0	0	0	0	0	0	0	0	0	0
V(608)	0	0	0	0	0	0	0	0	0	0	0	0	0	0	0	0	0	0	0	0
T(604)	0	0	0	0	0	0	0	0	0	0	0	0	0	0	0	0	0	0	0	0
G(601)	0	0	0	0	0	0	0	0	0	0	0	0	0	0	0	0	0	0	0	0
P(600)	0	0	0	0	0	0	0	0	0	0	0	0	0	0	0	0	0	0	0	0
T(599)	0	0	0	0	0	0	0	0	0	0	0	0	0	0	0	0	0	0	0	0
I(598)	0	0	0	0	0	0	0	0	0	0	0	0	0	0	0	0	0	0	0	0
S(596)	0	0	0	0	0	0	0	0	0	0	0	0	0	0	0	0	0	0	0	0
D(578)	0	0	0	0	0	0	0	0	0	0	0	0	0	0	0	0	0	0	0	0
V(595)	0	0	0	0	0	0	0	0	0	0	0	0	0	0	0	0	0	0	0	0
G(594)	0	0	0	0	0	0	0	0	0	0	0	0	0	0	0	0	0	0	0	0
G(593)	0	0	0	0	0	0	0	0	0	0	0	0	0	0	0	0	0	0	0	0
S(591)	0	0	0	0	0	0	0	0	0	0	0	0	0	0	0	0	0	0	0	0
C(590)	0	0	0	0	0	0	0	0	0	0	0	0	0	0	0	0	0	0	0	0
P(589)	0	0	0	0	0	0	0	0	0	0	0	0	0	0	0	0	0	0	0	0
T(588)	0	0	0	0	0	0	0	0	0	0	0	0	0	0	0	0	0	0	0	0
I(587)	0	0	0	0	0	0	0	0	0	0	0	0	0	0	0	0	0	0	0	0
L(585)	0	0	0	0	0	0	0	0	0	0	0	0	0	0	0	0	0	0	0	0
I(584)	0	0	0	0	0	0	0	0	0	0	0	0	0	0	0	0	0	0	0	0
L(582)	0	0	0	0	0	0	0	0	0	0	0	0	0	0	0	0	0	0	0	0
T(581)	0	0	0	0	0	0	0	0	0	0	0	0	0	0	0	0	0	0	0	0
P(579)	0	0	0	0	0	0	0	0	0	0	0	0	0	0	0	0	0	0	0	0
I(742)	0	0	0	0	0	0	0	0	0	0	0	0	0	0	0	0	0	0	0	0
G(744)	0	0	0	0	0	0	0	0	0	0	0	0	0	0	0	0	0	0	0	0
V(963)	0	0	0	0	0	0	0	0	0	0	0	0	0	0	0	0	0	0	0	0
D(745)	0	0	0	0	0	0	0	0	0	0	0	0	0	0	0	0	0	0	0	0
L(922)	0	0	0	0	0	0	0	0	0	0	0	0	0	0	0	0	0	0	0	0
K(921)	0	0	0	0	0	0	0	0	0	0	0	0	0	0	0	0	0	0	0	0
Q(920)	0	0	0	0	0	0	0	0	0	0	0	0	0	0	0	0	0	0	0	0
N(919)	0	0	0	0	0	0	0	0	0	0	0	0	0	0	0	0	0	0	0	0
Y(917)	0	0	0	0	0	0	0	0	0	0	0	0	0	0	0	0	0	0	0	0
V(915)	0	0	0	0	0	0	0	0	0	0	0	0	0	0	0	0	0	0	0	0
N(914)	0	0	0	0	0	0	0	0	0	0	0	0	0	0	0	0	0	0	0	0
T(912)	0	0	0	0	0	0	0	0	0	0	0	0	0	0	0	0	0	0	0	0
V(911)	0	0	0	0	0	0	0	0	0	0	0	0	0	0	0	0	0	0	0	0
G(910)	0	0	0	0	0	0	0	0	0	0	0	0	0	0	0	0	0	0	0	0
I(909)	0	0	0	0	0	0	0	0	0	0	0	0	0	0	0	0	0	0	0	0
N(907)	0	0	0	0	0	0	0	0	0	0	0	0	0	0	0	0	0	0	0	0
Y(904)	0	0	0	0	0	0	0	0	0	0	0	0	0	0	0	0	0	0	0	0
M(902)	0	0	0	0	0	0	0	0	0	0	0	0	0	0	0	0	0	0	0	0
Q(901)	0	0	0	0	0	0	0	0	0	0	0	0	0	0	0	0	0	0	0	0
M(900)	0	0	0	0	0	0	0	0	0	0	0	0	0	0	0	0	0	0	0	0
F(898)	0	0	0	0	0	0	0	0	0	0	0	0	0	0	0	0	0	0	0	0
P(897)	0	0	0	0	0	0	0	0	0	0	0	0	0	0	0	0	0	0	0	0
Q(895)	0	0	0	0	0	0	0	0	0	0	0	0	0	0	0	0	0	0	0	0
A(893)	0	0	0	0	0	0	0	0	0	0	0	0	0	0	0	0	0	0	0	0
G(891)	0	0	0	0	0	0	0	0	0	0	0	0	0	0	0	0	0	0	0	0
T(887)	0	0	0	0	0	0	0	0	0	0	0	0	0	0	0	0	0	0	0	0
T(883)	0	0	0	0	0	0	0	0	0	0	0	0	0	0	0	0	0	0	0	0
I(882)	0	0	0	0	0	0	0	0	0	0	0	0	0	0	0	0	0	0	0	0
T(881)	0	0	0	0	0	0	0	0	0	0	0	0	0	0	0	0	0	0	0	0
G(880)	0	0	0	0	0	0	0	0	0	0	0	0	0	0	0	0	0	0	0	0
L(878)	0	0	0	0	0	0	0	0	0	0	0	0	0	0	0	0	0	0	0	0
A(876)	0	0	0	0	0	0	0	0	0	0	0	0	0	0	0	0	0	0	0	0
Q(872)	0	0	0	0	0	0	0	0	0	0	0	0	0	0	0	0	0	0	0	0
I(923)	0	0	0	0	0	0	0	0	0	0	0	0	0	0	0	0	0	0	0	0
A(924)	0	0	0	0	0	0	0	0	0	0	0	0	0	0	0	0	0	0	0	0
N(925)	0	0	0	0	0	0	0	0	0	0	0	0	0	0	0	0	0	0	0	0
G(946)	0	0	0	0	0	0	0	0	0	0	0	0	0	0	0	0	0	0	0	0
L(962)	0	0	0	0	0	0	0	0	0	0	0	0	0	0	0	0	0	0	0	0
T(961)	0	0	0	0	0	0	0	0	0	0	0	0	0	0	0	0	0	0	0	0
N(960)	0	0	0	0	0	0	0	0	0	0	0	0	0	0	0	0	0	0	0	0
L(959)	0	0	0	0	0	0	0	0	0	0	0	0	0	0	0	0	0	0	0	0
A(958)	0	0	0	0	0	0	0	0	0	0	0	0	0	0	0	0	0	0	0	0
Q(957)	0	0	0	0	0	0	0	0	0	0	0	0	0	0	0	0	0	0	0	0
A(956)	0	0	0	0	0	0	0	0	0	0	0	0	0	0	0	0	0	0	0	0
N(955)	0	0	0	0	0	0	0	0	0	0	0	0	0	0	0	0	0	0	0	0
N(953)	0	0	0	0	0	0	0	0	0	0	0	0	0	0	0	0	0	0	0	0
V(951)	0	0	0	0	0	0	0	0	0	0	0	0	0	0	0	0	0	0	0	0
Q(949)	0	0	0	0	0	0	0	0	0	0	0	0	0	0	0	0	0	0	0	0
L(948)	0	0	0	0	0	0	0	0	0	0	0	0	0	0	0	0	0	0	0	0
K(947)	0	0	0	0	0	0	0	0	0	0	0	0	0	0	0	0	0	0	0	0
L(945)	0	0	0	0	0	0	0	0	0	0	0	0	0	0	0	0	0	0	0	0
Q(926)	0	0	0	0	0	0	0	0	0	0	0	0	0	0	0	0	0	0	0	0
A(944)	0	0	0	0	0	0	0	0	0	0	0	0	0	0	0	0	0	0	0	0
S(943)	0	0	0	0	0	0	0	0	0	0	0	0	0	0	0	0	0	0	0	0
A(942)	0	0	0	0	0	0	0	0	0	0	0	0	0	0	0	0	0	0	0	0
T(941)	0	0	0	0	0	0	0	0	0	0	0	0	0	0	0	0	0	0	0	0
L(938)	0	0	0	0	0	0	0	0	0	0	0	0	0	0	0	0	0	0	0	0
S(937)	0	0	0	0	0	0	0	0	0	0	0	0	0	0	0	0	0	0	0	0
Q(935)	0	0	0	0	0	0	0	0	0	0	0	0	0	0	0	0	0	0	0	0
K(933)	0	0	0	0	0	0	0	0	0	0	0	0	0	0	0	0	0	0	0	0
G(932)	0	0	0	0	0	0	0	0	0	0	0	0	0	0	0	0	0	0	0	0
I(931)	0	0	0	0	0	0	0	0	0	0	0	0	0	0	0	0	0	0	0	0
A(930)	0	0	0	0	0	0	0	0	0	0	0	0	0	0	0	0	0	0	0	0
S(929)	0	0	0	0	0	0	0	0	0	0	0	0	0	0	0	0	0	0	0	0
F(927)	0	0	0	0	0	0	0	0	0	0	0	0	0	0	0	0	0	0	0	0
A(871)	0	0	0	0	0	0	0	0	0	0	0	0	0	0	0	0	0	0	0	0
I(870)	0	0	0	0	0	0	0	0	0	0	0	0	0	0	0	0	0	0	0	0
M(869)	0	0	0	0	0	0	0	0	0	0	0	0	0	0	0	0	0	0	0	0
G(769)	0	0	0	0	0	0	0	0	0	0	0	0	0	0	0	0	0	0	0	0
Q(804)	0	0	0	0	0	0	0	0	0	0	0	0	0	0	0	0	0	0	0	0
N(801)	0	0	0	0	0	0	0	0	0	0	0	0	0	0	0	0	0	0	0	0
F(800)	0	0	0	0	0	0	0	0	0	0	0	0	0	0	0	0	0	0	0	0
G(799)	0	0	0	0	0	0	0	0	0	0	0	0	0	0	0	0	0	0	0	0
K(795)	0	0	0	0	0	0	0	0	0	0	0	0	0	0	0	0	0	0	0	0
P(793)	0	0	0	0	0	0	0	0	0	0	0	0	0	0	0	0	0	0	0	0
P(792)	0	0	0	0	0	0	0	0	0	0	0	0	0	0	0	0	0	0	0	0
I(788)	0	0	0	0	0	0	0	0	0	0	0	0	0	0	0	0	0	0	0	0
A(783)	0	0	0	0	0	0	0	0	0	0	0	0	0	0	0	0	0	0	0	0
F(782)	0	0	0	0	0	0	0	0	0	0	0	0	0	0	0	0	0	0	0	0
N(777)	0	0	0	0	0	0	0	0	0	0	0	0	0	0	0	0	0	0	0	0
K(776)	0	0	0	0	0	0	0	0	0	0	0	0	0	0	0	0	0	0	0	0
E(773)	0	0	0	0	0	0	0	0	0	0	0	0	0	0	0	0	0	0	0	0
T(768)	0	0	0	0	0	0	0	0	0	0	0	0	0	0	0	0	0	0	0	0
P(809)	0	0	0	0	0	0	0	0	0	0	0	0	0	0	0	0	0	0	0	0
A(766)	0	0	0	0	0	0	0	0	0	0	0	0	0	0	0	0	0	0	0	0
R(765)	0	0	0	0	0	0	0	0	0	0	0	0	0	0	0	0	0	0	0	0
T(761)	0	0	0	0	0	0	0	0	0	0	0	0	0	0	0	0	0	0	0	0
C(760)	0	0	0	0	0	0	0	0	0	0	0	0	0	0	0	0	0	0	0	0
F(759)	0	0	0	0	0	0	0	0	0	0	0	0	0	0	0	0	0	0	0	0
G(757)	0	0	0	0	0	0	0	0	0	0	0	0	0	0	0	0	0	0	0	0
L(754)	0	0	0	0	0	0	0	0	0	0	0	0	0	0	0	0	0	0	0	0
L(753)	0	0	0	0	0	0	0	0	0	0	0	0	0	0	0	0	0	0	0	0
N(751)	0	0	0	0	0	0	0	0	0	0	0	0	0	0	0	0	0	0	0	0
S(750)	0	0	0	0	0	0	0	0	0	0	0	0	0	0	0	0	0	0	0	0
C(749)	0	0	0	0	0	0	0	0	0	0	0	0	0	0	0	0	0	0	0	0
E(748)	0	0	0	0	0	0	0	0	0	0	0	0	0	0	0	0	0	0	0	0
S(746)	0	0	0	0	0	0	0	0	0	0	0	0	0	0	0	0	0	0	0	0
P(807)	0	0	0	0	0	0	0	0	0	0	0	0	0	0	0	0	0	0	0	0
S(810)	0	0	0	0	0	0	0	0	0	0	0	0	0	0	0	0	0	0	0	0
E(868)	0	0	0	0	0	0	0	0	0	0	0	0	0	0	0	0	0	0	0	0
I(844)	0	0	0	0	0	0	0	0	0	0	0	0	0	0	0	0	0	0	0	0
D(867)	0	0	0	0	0	0	0	0	0	0	0	0	0	0	0	0	0	0	0	0
L(864)	0	0	0	0	0	0	0	0	0	0	0	0	0	0	0	0	0	0	0	0
P(862)	0	0	0	0	0	0	0	0	0	0	0	0	0	0	0	0	0	0	0	0
L(861)	0	0	0	0	0	0	0	0	0	0	0	0	0	0	0	0	0	0	0	0
V(860)	0	0	0	0	0	0	0	0	0	0	0	0	0	0	0	0	0	0	0	0
L(858)	0	0	0	0	0	0	0	0	0	0	0	0	0	0	0	0	0	0	0	0
G(857)	0	0	0	0	0	0	0	0	0	0	0	0	0	0	0	0	0	0	0	0
F(855)	0	0	0	0	0	0	0	0	0	0	0	0	0	0	0	0	0	0	0	0
K(854)	0	0	0	0	0	0	0	0	0	0	0	0	0	0	0	0	0	0	0	0
Q(853)	0	0	0	0	0	0	0	0	0	0	0	0	0	0	0	0	0	0	0	0
A(852)	0	0	0	0	0	0	0	0	0	0	0	0	0	0	0	0	0	0	0	0
L(849)	0	0	0	0	0	0	0	0	0	0	0	0	0	0	0	0	0	0	0	0
R(847)	0	0	0	0	0	0	0	0	0	0	0	0	0	0	0	0	0	0	0	0
G(842)	0	0	0	0	0	0	0	0	0	0	0	0	0	0	0	0	0	0	0	0
K(814)	0	0	0	0	0	0	0	0	0	0	0	0	0	0	0	0	0	0	0	0
C(840)	0	0	0	0	0	0	0	0	0	0	0	0	0	0	0	0	0	0	0	0
Y(837)	0	0	0	0	0	0	0	0	0	0	0	0	0	0	0	0	0	0	0	0
F(833)	0	0	0	0	0	0	0	0	0	0	0	0	0	0	0	0	0	0	0	0
A(831)	0	0	0	0	0	0	0	0	0	0	0	0	0	0	0	0	0	0	0	0
T(827)	0	0	0	0	0	0	0	0	0	0	0	0	0	0	0	0	0	0	0	0
K(825)	0	0	0	0	0	0	0	0	0	0	0	0	0	0	0	0	0	0	0	0
F(823)	0	0	0	0	0	0	0	0	0	0	0	0	0	0	0	0	0	0	0	0
L(822)	0	0	0	0	0	0	0	0	0	0	0	0	0	0	0	0	0	0	0	0
L(821)	0	0	0	0	0	0	0	0	0	0	0	0	0	0	0	0	0	0	0	0
E(819)	0	0	0	0	0	0	0	0	0	0	0	0	0	0	0	0	0	0	0	0
I(818)	0	0	0	0	0	0	0	0	0	0	0	0	0	0	0	0	0	0	0	0
F(817)	0	0	0	0	0	0	0	0	0	0	0	0	0	0	0	0	0	0	0	0
S(816)	0	0	0	0	0	0	0	0	0	0	0	0	0	0	0	0	0	0	0	0
M(1)	0	0	0	0	0	0	0	0	0	0	0	0	0	0	0	0	0	0	0	0
