# Supplementary material for: Comparative Atlas of SARS-CoV-2 Substitution Mutations: A Focus on Iranian Strains Amidst Global Trends
Source: Viruses. 2024 Aug 20;16(8):1331. doi: 10.3390/v16081331 (PMC11359407; doi:10.3390/v16081331)
Supplement: Supplementary file 1 [file viruses-16-01331-s001.zip › iran sars-cov-2 supp/Supplementary 5.xlsx]

## Sheet: Sheet1
Table S5 Common mutations were identified among the Iranian SARS-COV-2 sequences in different COVID-19 waves.
	2019-11-30	2019-12-31	2020-01-31	2020-02-29	2020-03-31	2020-04-30	2020-05-31	2020-06-30	2020-07-31	2020-08-31	2020-09-30	2020-10-31	2020-11-30	2020-12-31	2021-01-31	2021-02-28	2021-03-31	2021-04-30	2021-05-31	2021-06-30	2021-07-31	2021-08-31	2021-09-30	2021-10-31	2021-11-30	2021-12-31	2022-01-31	2022-02-28	2022-03-31	2022-04-30	2022-05-31	2022-06-30	2022-07-31	2022-08-31	2022-09-30	2022-10-31	2022-11-30	2022-12-31	2023-01-31	2023-02-28	2023-03-31	2023-04-30	2023-05-31	2023-06-30	2023-07-31
E: T9-	0	0	0	0	0	0	0	0	0	0	0	0	0.017857	0	0	0	0	0	0	0	0	0	0	0	0	0.734043	0.64	0.9783	1	0.980769	1	0.970874	0.987692	0.973282	0.944444	0.875	0.9	0.792208	1	1	1	1	0	0	0
M: A63-	0	0	0	0	0	0	0	0	0	0	0	0	0	0	0	0	0	0	0	0	0	0	0.057143	0	0	0.784091	0.832	0.996383	1	1	1	0.99	0.990741	1	1	1	1	1	1	0.984375	1	1	0	0	0
M: Q19-	0	0	0	0	0	0	0	0	0	0	0	0	0	0	0	0	0	0	0	0	0	0	0	0	0	0.784091	0.696	0.983725	1	1	1	0.99	0.990741	0.996198	1	1	1	1	1	0.984375	1	1	0	0	0
M: D3-	0	0	0	0	0	0	0	0	0	0	0.04	0	0	0	0.008	0	0	0	0	0	0	0	0	0	0	0.772727	0.56	0.638336	0.265487	0.048077	0.080645	0.56	0.938272	0.984791	0.918919	0.939394	0.818182	0.688312	0.490196	0.203125	0.036585	0	0	0	0
NSP1: S135-	0	0	0	0	0	0	0	0	0	0	0	0	0.018182	0	0	0	0	0	0	0	0	0	0	0	0	0.010638	0.017699	0.295276	0.597561	0.847059	0.859649	0.885714	0.954545	0.966184	0.75	1	1	0.986667	0.979167	0.961538	0	0	0	0	0
NSP2: V198-	0	0	0	1	0.992063	0.945946	0.810811	0.535714	0.307692	0.166667	0.052632	0	0	0.03125	0.009804	0.016129	0	0	0	0	0	0	0	0	0	0	0	0	0	0	0	0	0.007843	0	0	0	0	0	0	0	0	0	0	0	0
NSP3: G(489)	0	0	0	0	0	0	0	0	0	0	0	0	0	0	0	0	0	0	0	0.022727	0	0	0	0	0	0.0625	0.125	0.917098	0.985714	0.988095	0.973333	0.974026	0.985714	0.995575	1	1	0.875	0.986842	0.921569	1	1	1	0	0	0
NSP4: T(492)	0	0	0	0	0	0	0	0	0	0	0	0	0	0	0	0	0	0.12	0	0.42	0.695652	0.830189	0.722222	0.857143	0.949153	0.957895	0.917355	0.988395	1	0.986486	0.980392	1	0.989583	0.98374	1	1	1	0.96	1	1	1	1	0	0	0
NSP5: P(132)	0	0	0	0	0	0	0	0	0	0	0	0	0	0	0.016807	0	0	0	0	0.020833	0	0.019608	0	0	0.033333	0.725275	0.815126	0.994186	1	1	0.97561	0.946429	0.977778	0.99569	1	1	1	1	1	1	1	1	0	0	0
NSP6: T(77)	0	0	0	0	0	0	0	0	0	0	0	0	0	0	0.066667	0	0	0.448276	0	0.833333	0.846154	0.911111	0.852941	0.857143	0.984375	0.875	0.481481	0.333333	0	0	0	1	0.666667	0	0	0	0	0	0	0	0	0	0	0	0
NSP7: M(3)	0	0	0	0	0	0	0	0	0	0	0	0	0.017241	0	0	0	0	0.009524	0.085106	0.04	0.021277	0	0	0	0.014286	0	0	0	0	0	0	0	0	0	0	0	0	0	0	0	0	0	0	0	0
NSP8: N(118)	0	0	0	0	0	0	0	0	0	0	0	0	0	0	0	0	0	0	0	0	0	0	0	0	0	0	0	0	0	0	0	0	0	0.003817	0.055556	0.0625	0.181818	0.25974	0.294118	0.323077	0.097561	0.02381	0	0	0
NSP9: T(35)	0	0	0	0	0.006061	0	0	0	0	0	0	0	0	0	0	0	0	0	0	0	0	0	0	0	0	0	0	0.001799	0	0	0.008065	0	0	0	0	0	0	0.012987	0	0.138462	0.426829	0.404762	0	0	0
NSP10: T(102)	0	0	0	0	0	0	0	0	0	0	0.04	0.018519	0	0	0	0	0	0	0	0	0	0	0	0	0	0	0	0.001802	0	0	0	0.009804	0	0	0	0	0	0.012987	0.039216	0	0	0	0	0	0
NSP11: S(6)	0	0	0	0	0	0	0	0	0	0	0	0	0	0	0	0	0	0	0	0	0	0	0	0	0	0	0	0	0.00885	0	0	0	0.003067	0.015152	0	0	0	0.012987	0	0	0.012195	0.02381	0	0	0
NSP12: P(323)	0	0	0	0	0.006211	0.052632	0.075	0.320755	0.692308	0.833333	0.958333	1	1	0.925926	0.988235	0.957447	1	0.975904	1	0.9375	0.914894	0.981481	0.864865	0.857143	0.940299	0.958763	0.983871	0.976492	0.990991	0.980769	0.99187	0.99	0.990476	0.98855	1	1	0.909091	0.974026	0.960784	0.983607	1	1	0	0	0
NSP13: R(392)	0	0	0	0	0.012821	0	0	0.017544	0	0	0	0	0	0	0.008696	0	0	0.009901	0	0	0	0	0	0	0	0.010309	0.032	0.357914	0.732143	0.961538	0.934959	0.960396	0.984177	0.992395	1	1	1	1	1	1	1	1	0	0	0
NSP14: I(42)	0	0	0	0	0	0	0	0	0	0	0	0	0	0	0	0	0	0	0	0.02	0	0	0	0	0.014286	0.752577	0.705882	0.98018	0.990991	0.980769	1	0.989583	0.987382	0.996154	1	1	1	1	0.960784	1	1	1	0	0	0
NSP15: T(112)	0	0	0	0	0	0	0	0	0	0	0	0	0.017857	0	0	0	0	0	0	0.02	0	0	0	0	0	0.010309	0.03252	0.356239	0.697917	0.93617	0.918919	0.974684	0.985915	1	1	1	1	1	1	1	1	1	0	0	0
NSP16: K(160)	0	0	0	0.02439	0.06135	0	0	0	0	0	0	0.018868	0	0	0.016529	0.013699	0	0	0	0.2	0.326087	0.388889	0.459459	0.428571	0.362319	0.14433	0.008065	0.011278	0	0	0.121951	0	0.005618	0	0	0	0	0	0	0	0	0	0	0	0
N: R(203)	0	0	0	0	0.006452	0	0	0.113208	0	0.166667	0.44	0.5	0.363636	0.441176	0.544	0.774648	0.785714	0.92233	0.893617	1	0.931818	0.962963	0.805556	0.714286	0.924242	0.826087	0.852941	0.994475	1	1	1	1	0.966102	0.990991	1	1	1	1	1	1	0	0	0	0	0
N: G(204)	0	0	0	0	0	0	0.027027	0.113208	0	0.166667	0.44	0.5	0.363636	0.441176	0.544	0.774648	0.785714	0.718447	0.893617	0.55102	0.204545	0.092593	0.083333	0	0	0.043478	0.5	0.994475	1	1	1	1	0.949153	0.981982	1	1	1	1	1	1	0	0	0	0	0
N: S(413)	0	0	0	0	0	0	0	0	0	0	0	0	0	0	0	0	0	0	0	0	0	0	0	0	0	0	0	0.502762	0.7	1	1	1	0.949153	0.981982	1	1	1	1	1	0.933333	0	0	0	0	0
N: D(377)	0	0	0	0	0	0	0	0	0	0	0	0.018519	0	0	0.016	0.014085	0	0.165049	0	0.44898	0.795455	0.87037	0.888889	1	0.984848	0.782609	0.352941	0.005525	0	0	0	0	0.016949	0	0	0	0	0	0	0	0	0	0	0	0
orf3a: T(223)	0	0	0	0	0	0	0.04878	0.051724	0.153846	0.166667	0.04	0.018519	0.037736	0.117647	0.087719	0.015152	0.142857	0	0	0	0	0	0	0	0	0.010989	0.025	0.356884	0.727273	0.951923	0.959677	0.979798	0.990566	0.996198	1	1	1	1	1	0.981818	1	1	0	0	0
orf6: D(61)	0	0	0	0	0.006061	0	0.046512	0	0	0	0	0	0	0	0	0	0	0	0	0.02	0	0	0	0	0	0.01087	0.04	0.350719	0.72973	0.942308	0.936	0.43	0.052147	0.026616	0.081081	0.058824	0.181818	0.311688	0.490196	0.793651	0.962963	1	0	0	0
orf7a: T(120)	0	0	0	0	0	0	0	0	0	0	0	0	0	0	0.00813	0	0	0.181818	0	0.307692	0.666667	0.818182	0.666667	0.75	0.916667	0.096386	0.068376	0.001805	0	0	0.008197	0.019802	0	0.003817	0	0	0	0	0	0	0	0	0	0	0
orf7b: T(40)	0	0	0	0	0	0	0.116279	0.016667	0	0	0	0	0	0	0.008197	0	0	0.106796	0	0.42	0.631579	0.84	0.757576	1	0.948276	0.727273	0.202899	0.002967	0	0	0	0	0	0	0	0	0	0	0	0	0	0	0	0	0
orf8: R(52)	0	0	0	0	0	0	0	0	0	0	0	0	0	0	0	0.055556	0	0	0	1	0.166667	0	0.125	0	0	0	0	0	0	0	0	0.105263	0.006289	0	0	0.03125	0	0	0	0	0	0	0	0	0
orf9b: T(60)	0	0	0	0	0	0	0	0	0	0	0	0	0	0	0	0	0	0.17757	0	0.46	0.787234	0.888889	0.810811	1	0.985507	0.923077	0.323529	0.005525	0	0.033333	0	0.111111	0.016949	0	0	0	0	0	0	0	0	0	0	0	0
orf9c: G(50)	0	0	0	0	0.006061	0	0	0.14	0	0.333333	0.733333	0.75	0.777778	0.764706	0.902778	0.907692	0.846154	0.941748	0.913043	1	0.93617	0.962963	0.810811	0.714286	0.929577	0.956044	0.959016	1	1	1	1	1	0.993865	0.996198	1	1	1	1	1	1	1	1	0	0	0
S: D(614)	0	0	0	0	0.020134	0.285714	0.179487	0.296296	1	0.473684	1	1	1	1	1	1	1	1	0	0	0	1	1	0	0	0	1	1	1	1	1	0	0.75	1	0	1	1	1	0.857143	1	0	0	0	0	0
S: S(477)	0	0	0	0	0	0	0.025641	0.092593	0	0	0.357143	0.576923	0.5625	0.818182	0.608696	1	0	0	0	0	0	0	0	0	0	0	0.421053	1	1	1	1	0	0.75	1	0	1	1	1	0.928571	1	0	0	0	0	0
S: T(478)	0	0	0	0	0	0	0	0	0	0	0	0	0	0	0	0	0	0	0	0	0	0.142857	1	0	0	1	1	1	1	1	1	0	0.75	1	0	1	1	1	0.928571	1	0	0	0	0	0
S: P(681)	0	0	0	0	0	0	0	0	0	0	0	0	0	0	0.043478	0	0	0.5	0	0	0	1	0	0	0	1	0.526316	1	1	1	1	0	0.75	1	0	1	1	1	0.857143	1	0	0	0	0	0
S: H(655)	0	0	0	0	0	0	0.025641	0.111111	0	0.210526	0	0	0	0	0.043478	0	0	0	0	0	0	0	0	0	0	0	0.368421	1	1	1	1	0	0.75	1	0	1	1	1	0.857143	1	0	0	0	0	0
