# Supplementary material for: Comparative Atlas of SARS-CoV-2 Substitution Mutations: A Focus on Iranian Strains Amidst Global Trends
Source: Viruses. 2024 Aug 20;16(8):1331. doi: 10.3390/v16081331 (PMC11359407; doi:10.3390/v16081331)
Supplement: Supplementary file 1 [file viruses-16-01331-s001.zip › iran sars-cov-2 supp/Supplementary 6.xlsx]

## Sheet: Sheet1
Table S6 The other amino acid substitutions among 18 SARS-CoV 2 mutations in world.
	A	R	N	D	C	E	Q	G	H	I	L	K	M	F	P	S	T	W	Y	V
NSP12-P(323)	0	0.000115329	0	0	0	0	0	0	0.000250673	1.48033e-05	0.994321	0	7.55268e-08	0.00148569	0	6.44999e-05	0.000412905	0	0	7.02399e-06
ORF9C-V(49)	9.1035e-05	2.07527e-07	4.84229e-07	0	0	1.43193e-05	5.04981e-06	0.000966659	0	0.00044971	0.0180201	0	0	6.91755e-08	2.28279e-06	6.91755e-08	4.84229e-07	0	0	0
NSP4-T(492)	1.97729e-05	0	1.57285e-05	0	0	0	0	0	0	0.79459	9.73666e-07	6.32134e-05	2.9959e-07	7.48974e-08	6.37377e-05	0.000400177	0	0	0	4.40397e-05
NSP14-I(42)	5.69305e-06	7.7987e-08	0.000438443	0	0	0	0	7.7987e-08	0	0	7.15921e-05	3.11948e-07	0.000144822	0	0	0	2.67495e-05	0	0	0.555622
M-A(63)	0	7.72203e-08	3.93824e-06	9.26644e-07	7.72203e-08	0	0	2.31661e-07	0	1.22008e-05	7.72203e-08	0	0	7.72203e-08	0	0.000122935	0.463268	0	0	5.96141e-05
M-Q(19)	0	1.96912e-05	2.31661e-07	6.94983e-07	0	0.460524	0	3.08881e-07	2.01545e-05	0	7.72203e-08	2.45561e-05	0	0	3.08881e-07	0	0	7.72203e-08	7.72203e-08	0
NSP3-G(489)	8.31167e-06	2.34432e-06	0.000154725	1.12953e-05	1.02297e-05	0	1.0656e-07	0	0	4.2624e-07	0	0	0	0	0	0.402989	0	0	0.000498487	5.13619e-05
NSP3-T(24)	7.35263e-05	0	3.13286e-05	0	0	4.12387e-05	0	0	0	0.402365	9.59039e-07	0	2.1312e-07	3.10089e-05	0	1.0656e-06	0	0	0.000498487	8.20511e-06
E-T(9)	5.62057e-06	1.1512e-06	0	0	0	6.77177e-08	0	2.03153e-07	0	0.513074	8.53244e-06	2.70871e-07	1.08348e-06	0	0	1.69294e-06	0	0	6.19617e-05
NSP5-P(132)	2.6005e-06	1.89766e-06	4.21703e-07	7.02838e-08	6.58559e-05	0	1.05426e-06	6.27634e-05	0.512647	0	0.000654483	0	0	0.000388318	0	0.000559459	8.15292e-06	0	0.000109924	0
N-R(203)	0	0	2.40319e-06	0	0	0.000478535	0	7.50996e-06	0	0.000441435	1.27669e-05	0.237246	0.624557	0	0	4.47594e-05	0.000144191	1.50199e-07	0	0.000252184
N-D(377)	3.67988e-05	0	1.33677e-05	0	1.05139e-05	3.45458e-06	6.00797e-07	0.00012076	1.50199e-05	0	0	1.50199e-07	0	1.65219e-05	0	6.00797e-07	0	0	0.629864	5.55737e-06
S-D(614)	7.88175e-06	0	0.000230541	0	4.0394e-05	1.97044e-06	2.95566e-06	0.975989	0	0	0	0	0	0	0	4.92609e-05	0	0	0	4.92609e-06
ORF3a-T(223)	5.30448e-05	0	0.000217033	4.22107e-07	0	0	0	0	0	0.363395	1.40702e-07	0	7.73863e-07	1.27336e-05	4.99493e-06	5.38186e-05	0	0	0	3.0462e-05
NSP13-R(392)	0	0	0	7.18707e-08	0.357678	0	0	3.66541e-06	3.49292e-05	1.43741e-07	0.000109531	0	0	1.30086e-05	6.46836e-05	6.97146e-06	0.000410813	4.81534e-06	1.01338e-05	0
NSP15-T(112)	2.79958e-06	0	2.1881e-05	0.000123329	0	0	0	0	0	0.346044	0.000401446	0	8.10406e-07	2.2102e-07	2.2102e-07	5.74651e-06	0	0	0	9.94589e-06
NSP4-T(492)	1.97729e-05	0	1.57285e-05	0	0	0	0	0	0	0.79459	9.73666e-07	6.32134e-05	2.9959e-07	7.48974e-08	6.37377e-05	0.000400177	0	0	0	4.40397e-05
NSP4-L(264)	0.000462716	0	0	0	1.49795e-07	0	0	0	0	1.80503e-05	0	0	0	0.358125	0	6.38875e-05	0	0	0	7.11525e-06
