# Supplementary material for: Comparative Atlas of SARS-CoV-2 Substitution Mutations: A Focus on Iranian Strains Amidst Global Trends
Source: Viruses. 2024 Aug 20;16(8):1331. doi: 10.3390/v16081331 (PMC11359407; doi:10.3390/v16081331)
Supplement: Supplementary file 1 [file viruses-16-01331-s001.zip › iran sars-cov-2 supp/Supplementary 7.xlsx]

## Sheet: Sheet1
Table S7 The other amino acid substitutions among SARS-CoV 2 mutations in Iran
	A	R	N	D	C	E	Q	G	H	I	L	K	M	F	P	S	T	Y	V
NSP12-P(323)	0	0	0	0	0	0	0	0	0	0	0.882114	0	0	0.000312695	0	0	0	0	0
ORF9C-V(49)	0	0	0.785985	0.000315657	0.000315657	0	0	0	0	0	0.000631313	0	0	0	0	0	0.0814394	0	0.000315657
NSP4-T(492)	0	0	0	0	0	0	0	0	0	0.684474	0	0	0	0	0	0	0	0	0.00033389
NSP14-I(42)	0	0	0	0	0	0	0	0	0	0	0	0	0	0	0	0	0	0	0.652687
M-A(63)	0	0	0	0	0	0	0	0	0	0	0	0	0	0	0	0	0.645219	0	0
M-Q(19)	0	0	0	0	0	0.637102	0	0	0	0	0	0	0	0	0	0	0	0	0
NSP3-G(489)	0	0	0	0	0	0	0	0	0	0	0	0	0	0	0	0.617479	0	0	0
NSP3-T(24)	0	0	0	0	0	0	0	0	0	0.616523	0	0	0	0	0	0	0	0	0
E-T(9)	0	0	0	0	0	0	0	0	0	0.616686	0	0	0	0	0	0	0	0	0
NSP5-P(132)	0	0	0	0	0	0	0	0	0.593718	0	0.000341413	0	0	0	0	0.00102424	0	0	0
N-R(203)	0	0	0	0	0	0	0	0	0	0	0	0.521373	0.147502	0	0	0.000602047	0	0	0
N-D(377)	0	0	0	0	0	0	0	0	0	0	0	0	0	0	0	0	0	0.157134	0
S-D(614)	0	0	0.00160772	0	0	0	0	0.509646	0	0	0	0	0	0	0	0	0	0	0
ORF3a-T(223)	0.00274725	0	0	0	0	0	0	0	0	0.476801	0	0	0	0	0	0	0	0	0
NSP13-R(392)	0	0	0	0	0.469313	0	0	0	0	0	0	0	0	0	0	0	0	0	0
NSP15-T(112)	0	0	0	0	0	0	0	0	0	0.444692	0	0	0	0	0	0	0	0	0
NSP4-T(492)	0	0	0	0	0	0	0	0	0	0.684474	0	0	0	0	0	0	0	0	0.00033389
NSP4-L(264)	0	0	0	0	0	0	0	0	0	0	0	0	0	0.429048	0	0	0	0	0
